# Supplementary material for: Selection signatures and landscape genomics analysis to reveal climate adaptation of goat breeds
Source: BMC Genomics. 2024 Apr 29;25:420. doi: 10.1186/s12864-024-10334-x (PMC11057119; doi:10.1186/s12864-024-10334-x)
Supplement: Supplementary file 1 — Additional file 1: Table S1. Goat sample information and climate data. Table S2. The top 1% candidate SNPs (red color) under selection identified by the Fst method. Table S3. The top 1% candidate SNPs (red color) under selection identified by XPEHH method. Table S4. The top 1% candidate SNPs (red color) under selection identified by the LFMM method. Table S5. Top 1000 SNPs associated with environmental variables identified by SAM method. Table S6. 74 candidate genes identified by four method (Fst, XPEHH, LFMM, and SAM). Table S7. 148 go and kegg terms identified by 74 candidate genes. [file 12864_2024_10334_MOESM1_ESM.xlsx]

## Sheet: TableS1
TableS1. Goat sample information and climate data
Code	Breed name	Continent	Country	latitude	Longitude	N	latitude	Longitude	dtr1	dtr2	dtr3	dtr4	dtr5	dtr6	dtr7	dtr8	dtr9	dtr10	dtr11	dtr12	dtrYearly Mean	frs1	frs2	frs3	frs4	frs5	frs6	frs7	frs8	frs9	frs10	frs11	frs12	frsYearly Mean	cvpre1	cvpre2	cvpre3	cvpre4	cvpre5	cvpre6	cvpre7	cvpre8	cvpre9	cvpre10	cvpre11	cvpre12	cvpreYearly Mean	pre1	pre2
ABR_ET	Abergelle	Africa	Ethiopia	13.33	38.83	20	13.25	38.75	15.7	15.8	15.2	14.6	14.1	14	11.6	11.2	13.1	13.7	14.6	15.4	14.0833	0	0	0	0	0	0	0	0	0	0	0	0	0	3.4	7	12.7	16.5	33.7	55.5	178.2	179.1	49.3	15.7	13.3	4.8	47.4333	206.7	206.6
ARG_IT	Argentata	Europe	Italy	38.02	15.13	20	38.083	15.083	6	6.5	6.8	7.6	8.3	8.7	9	8.8	8.1	7.1	6.4	5.8	7.425	3.8	3.7	3.2	1.6	0.8	0.4	0.2	0.2	0.4	0.8	1.5	2.7	1.60833	90.4	72.1	63.3	46.7	33.8	14	14.2	21.7	52.3	95.1	78.6	97.6	56.65	52.3	66.7
ASP_IT	Aspromontana	Europe	Italy	37.99	15.91	20	37.917	15.917	5.9	6.4	6.6	7.3	8	8.4	8.7	8.4	7.7	6.8	6.1	5.7	7.16667	3.3	3.1	2.5	1.1	0.4	0.2	0.1	0.1	0.2	0.4	0.9	2	1.19167	116.7	88.6	80.8	55	34.9	14.8	17.7	23	54.9	117.2	107	119.5	69.175	49.2	59.2
BEY_ES	Bermeya	Europe	Spain	43.34	-5.26	20	43.417	-5.25	7.2	7.4	8.1	7.9	7.7	7.8	8.2	8.3	8.5	8	7.4	7	7.79167	9.1	7	6.7	4.2	1.6	0.3	0	0	0.2	1	4.3	7.5	3.49167	95.6	85.4	77.7	94.3	80	50.2	43	49.6	66.9	92.7	114.7	98.9	79.0833	57.3	58.6
BIO_IT	Bionda dell'Adamello	Europe	Italy	46.03	10.36	20	46.083	10.417	6.2	6.3	6.4	6.6	7.2	7.9	8.5	8	7.1	6.2	5.4	5.8	6.8	28.6	24.9	23.4	18.4	13	9	6.9	6.8	8.3	13.5	22.1	28.3	16.9333	36.4	32.9	43.5	51.7	82.8	85.2	89	101.7	86.8	71.7	72.3	34.6	65.7167	95.8	101.5
BRI_PK	Bari	W Asia	Pakistan	26.08	68.86	20	26.083	68.917	18.2	18.2	18.7	18.8	18	14.4	11.7	11.2	13.5	18.1	18.9	18.1	16.4833	4.1	1	0	0	0	0	0	0	0	0	0	2.5	0.633333	1.2	2.5	3.4	3	2.2	11.2	50.7	47.4	15.4	2.2	1.6	2	11.9	237	225.9
BRK_EG	Barki	Africa	Egypt	29.89	26.9	20	29.917	26.917	11.8	12.6	12.9	13.9	13.9	13.6	12.4	12.2	12.2	12.4	12.4	12.1	12.7	3.8	2.5	0.6	0	0	0	0	0	0	0	0.2	2.5	0.8	13.4	6	3.7	1.5	0.5	0.3	0	0.1	0.5	5.5	6.2	10.3	4	167.8	198
BUT_PK	Bugituri	W Asia	Pakistan	26.08	68.86	20	26.083	68.917	18.2	18.2	18.7	18.8	18	14.4	11.7	11.2	13.5	18.1	18.9	18.1	16.4833	4.1	1	0	0	0	0	0	0	0	0	0	2.5	0.633333	1.2	2.5	3.4	3	2.2	11.2	50.7	47.4	15.4	2.2	1.6	2	11.9	237	225.9
CAM_CM	Cameroon Goat	Africa	Cameroon	10.11	14.39	20	10.083	14.417	15.6	15.9	15.1	14	12.5	11.1	9.4	8.9	10.3	13.1	15.6	16.1	13.1333	0	0	0	0	0	0	0	0	0	0	0	0	0	0	0	1.3	23.2	64.1	106.8	192.9	224.9	112.9	34.8	0.2	0	63.425	424.6	401.4
CAN_BR	Caninde'	S America	Brazil	-3.75	-40.34	20	-3.75	-40.417	10	10.6	7.6	8.4	9.4	9.9	11.5	12.7	13.4	13.6	12.8	10.4	10.8583	0.1	0.1	0.1	0	0	0	0	0	0	0	0.1	0.1	0.0416667	84.3	125.8	219.6	222	130	40.3	18.9	2.9	1.4	3.2	5	22.9	73.025	82.7	74.2
CAS_AU	Cashmere	Oceania	Australia	-27.52	152.57	20	-27.583	152.583	11.4	11.1	11.4	12.7	12.7	13.5	14.6	15	15.2	13.9	13.2	12.4	13.0917	0.2	0.2	0.2	0.4	0.6	1.5	3.4	1.1	0.6	0.5	0.4	0.2	0.775	144.5	131.3	104.2	82.4	64.3	57.3	57	38.4	34.4	84.7	93.5	122.9	84.575	92.9	71.7
CRE_AR	Creole	S America	Argentina	-26.43	-65.25	20	-26.417	-65.25	12.5	11.5	11.1	11.4	12.1	12.6	15.3	16.4	16.1	14.9	13.8	13.2	13.4083	0	0	0	0.1	1.5	5.3	7.5	5.1	1.3	0	0	0	1.73333	122.1	103	84.3	26.9	9.5	5.2	3.4	2.9	6.3	30.9	63.1	91.1	45.725	56.2	68.5
CRS_FR	Corse	Europe	France	42.19	9	20	42.25	9.083	3.3	3.7	3.8	4.2	4.7	5.1	5.7	5.6	4.8	3.7	3.4	3.4	4.28333	14.4	13.4	13.6	10.5	6.3	3.7	2.4	2.4	3.4	5.7	9.6	12.6	8.16667	92.1	97.3	85	72	60.8	48.3	28.6	45.5	65.9	101.7	117.6	103.7	76.5417	69.2	67.9
DDP_PK	Dera Din Panah	W Asia	Pakistan	30.3	72.48	20	30.25	72.417	16.1	15.4	15.3	16.1	16.1	13.6	10.5	9.9	12.1	16.3	17.1	16.7	14.6	6.8	1.9	0	0	0	0	0	0	0	0	0	4.7	1.11667	6	12.4	15	9.2	8.4	16	68.1	44.5	15.2	1.6	3.3	5.4	17.0917	153.4	144.7
DIT_IT	Di Teramo	Europe	Italy	42.38	13.37	20	42.417	13.417	4.7	4.7	5.1	5.3	5.8	6.1	6.5	6.4	5.6	4.8	4.4	4.5	5.325	21	18.7	17.4	11.6	3.8	1.6	0.1	0.1	1.6	4.2	11.1	18.1	9.10833	49	53.8	53.8	71	78.9	83.7	69.7	76.7	95.6	103.7	92.2	65.2	74.4417	66.8	60.8
FSS_FR	Fosses	Europe	France	47.97	-1.12	20	47.917	-1.083	5.8	6.6	8.2	9	9.5	10.1	10.7	10.5	10.1	8.4	6.7	5.6	8.43333	10.9	9.6	7.6	3.2	1.4	0.1	0	0	0.1	1.6	6	9.9	4.2	71	61.8	56.2	47.8	60.5	50.2	45	51	57.4	68.5	79.5	73.2	60.175	48.5	60.1
GAR_IT	Garganica	Europe	Italy	40.7	15.57	20	40.75	15.583	5.2	5.7	6.7	7.7	8.7	9.1	9.7	9.4	8.4	6.9	6	5.1	7.38333	10.8	10.9	8.6	4.3	0.3	0.1	0.1	0.1	0.1	1.6	4.7	8.8	4.2	61.7	54.4	50.9	54.2	39.5	35.1	22.9	30.8	48.5	66.2	78.2	73.1	51.2917	72.5	67.2
GGT_IT	Girgentana	Europe	Italy	37.61	14.17	20	37.583	14.25	5.4	5.8	6.4	7.1	7.8	8.3	8.5	8.3	7.5	6.4	5.9	5.3	6.89167	5.1	4.9	4.6	2.6	1.3	0.7	0.4	0.4	0.7	1.4	2.7	4.1	2.40833	59	46.5	42	33.1	23.6	9.4	7	18	33.5	70	59.7	68.5	39.1917	71.6	81.2
GUE_ML	Guera	Africa	Mali	14.54	-9.19	20	14.583	-9.25	17	17.6	17.2	15.6	13.7	12	9.9	9.1	10.6	14.1	17.1	16.7	14.2167	0.2	0.2	0.2	0.1	0.1	0	0	0	0	0.1	0.1	0.2	0.1	0	0	0.2	2.7	16.9	70	170.6	205.9	119.7	28.5	0.6	0.6	51.3083	461.4	464.7
GUM_ET	Gumez	Africa	Ethiopia	12.97	36.2	20	12.917	36.25	18.3	18.5	17.6	17	14.6	13.1	11	10.6	12.4	14.5	16.7	17.9	15.1833	0	0	0	0	0	0	0	0	0	0	0	0	0	0.2	0.1	1.8	6.7	45.4	127	230.1	228.7	109.3	41.8	7.6	0.3	66.5833	312.2	333.7
JAT_PK	Jattan	W Asia	Pakistan	26.08	68.86	20	26.083	68.75	18	18	18.6	18.9	18.2	14.6	11.9	11.4	13.7	18.1	18.8	17.8	16.5	4	1	0	0	0	0	0	0	0	0	0	2.4	0.616667	1.3	2.4	3.4	3.1	2	10.4	50.8	47.2	14.2	2.3	1.5	2.1	11.725	232.9	220.9
KAC_PK	Kachan	W Asia	Pakistan	26.08	68.86	20	26.083	68.75	18	18	18.6	18.9	18.2	14.6	11.9	11.4	13.7	18.1	18.8	17.8	16.5	4	1	0	0	0	0	0	0	0	0	0	2.4	0.616667	1.3	2.4	3.4	3.1	2	10.4	50.8	47.2	14.2	2.3	1.5	2.1	11.725	232.9	220.9
KAM_PK	Kamori	W Asia	Pakistan	26.08	68.86	20	26.083	68.75	18	18	18.6	18.9	18.2	14.6	11.9	11.4	13.7	18.1	18.8	17.8	16.5	4	1	0	0	0	0	0	0	0	0	0	2.4	0.616667	1.3	2.4	3.4	3.1	2	10.4	50.8	47.2	14.2	2.3	1.5	2.1	11.725	232.9	220.9
KAR_UG	Karamonja	Africa	Uganda	2.53	34.67	20	2.583	34.75	11.4	12.3	12.8	13.1	12.2	13.4	12.9	12.6	12.5	12	10.8	10.6	12.2167	3.2	2.4	2	1.2	0.5	0.3	0.2	0.2	0.3	0.7	1.5	2.5	1.25	0.6	1	2.8	3.6	3.6	0.9	2.3	2.2	0.9	2.4	6.6	2.2	2.425	306.7	441.4
KEF_ET	Keffa	Africa	Ethiopia	7.42	37	20	7.417	37.083	11.6	12.8	13.2	14.1	14.2	15.2	13.5	13	13.9	12.2	11.9	11.6	13.1	1.2	1.1	0.9	0.5	0.2	0.1	0.1	0.1	0.2	0.4	0.8	1.2	0.566667	3.4	0.9	0.1	0.9	3.8	4	22.1	30.1	8.3	4.5	6.1	4.5	7.39167	305.3	333.1
LOH_PK	Lohri	W Asia	Pakistan	26.08	68.86	20	26.083	68.917	18.2	18.2	18.7	18.8	18	14.4	11.7	11.2	13.5	18.1	18.9	18.1	16.4833	4.1	1	0	0	0	0	0	0	0	0	0	2.5	0.633333	1.2	2.5	3.4	3	2.2	11.2	50.7	47.4	15.4	2.2	1.6	2	11.9	237	225.9
MAL_ES	Mallorquina	Europe	Spain	39.55	3.03	20	39.583	3.083	8.1	8.4	8.8	8.8	9.2	9.4	9.7	9.3	9.1	8.6	8.2	7.5	8.75833	5.3	4.9	4.3	1.8	0.4	0.2	0.1	0.1	0.1	0.4	1.3	3.6	1.875	64.3	52.4	53.4	58	38.3	19.5	11	27.7	61.7	99.2	85	74.9	53.7833	73.8	81.7
MLG_ES	Malaguena	Europe	Spain	37.07	-4.42	20	37.083	-4.417	9	9.4	10.7	10.9	12.3	13.2	14.6	14.2	12.6	10.8	9.3	8.8	11.3167	10.8	8.5	7.3	4.3	1.6	0.5	0.2	0.3	0.5	1.5	5.3	10	4.23333	80.9	77.7	65.2	58.3	39.6	25.3	8.8	8.7	23.7	64.3	97.5	91.5	53.4583	96.4	86.5
MOX_BR	Moxoto'	S America	Brazil	-3.75	-40.34	20	-3.75	-40.417	10	10.6	7.6	8.4	9.4	9.9	11.5	12.7	13.4	13.6	12.8	10.4	10.8583	0.1	0.1	0.1	0	0	0	0	0	0	0	0.1	0.1	0.0416667	84.3	125.8	219.6	222	130	40.3	18.9	2.9	1.4	3.2	5	22.9	73.025	82.7	74.2
MUG_ES	Murciano-Granadina	Europe	Spain	37.17	-3.58	20	37.25	-3.583	9.6	10.1	11.3	11.4	13	14.3	16.1	15.7	14.1	11.9	10	9.3	12.2333	14.2	11.2	9.4	5.3	1.9	0.5	0.2	0.2	0.4	1.9	7.1	13.1	5.45	53.5	54.8	47.3	51.8	36.6	26.5	9.7	7.1	19.8	50.6	64.2	60.8	40.225	90.3	85.3
NIC_IT	Nicastrese	Europe	Italy	38.93	16.45	20	38.917	16.417	5.4	5.8	6.2	6.8	7.6	8.2	8.7	8.6	8	6.9	6	5.3	6.95833	5	4.7	3.5	1.3	0.1	0	0	0	0	0.1	0.7	3.2	1.55	129.6	110.6	94.9	72.2	43.1	21.3	19.4	24.5	50.3	124.5	147	152.9	82.525	49.5	56.3
OIG_IE	Old Irish Goat	Europe	Ireland	53.9	-9.78	20	53.917	-9.75	5.3	5.6	6.2	7.3	7.4	7	6.5	6.8	6.5	5.7	5.5	4.9	6.225	13.2	12.4	10.8	9.6	3.9	0.5	0.1	0.1	1.4	3.3	9.1	10.9	6.275	143.8	91.4	104.7	71.2	80.2	74.6	75.4	99.7	119.2	141.3	145.4	138.3	107.1	33.7	47.8
ORO_IT	Orobica	Europe	Italy	46.04	9.5	20	46.083	9.583	5.9	6.1	6.7	7.3	7.8	8.3	8.7	8.1	7.4	6.4	5.5	5.6	6.98333	26.5	22.4	20	14.1	8.9	5.9	4.6	4.5	5.5	9.8	18.5	25.7	13.8667	51.2	47	64.2	92.9	134.8	127.9	111	138.4	116.6	105.2	94.8	46.1	94.175	81.7	84.7
OSS_EG	Oasis	Africa	Egypt	26.17	29.2	20	26.25	29.25	16.9	17.8	18.2	19	18.2	17.1	16.4	16.4	15.9	16	16.3	16.5	17.0583	8	5.2	1.6	0.5	0.2	0.1	0.1	0.1	0.1	0.3	0.9	5.5	1.88333	0.3	0.5	0.5	0.7	0.4	0.1	0.2	0.1	0.1	0.2	0.1	0.1	0.275	416.6	381.7
PAT_PK	Pateri	W Asia	Pakistan	26.08	68.86	20	26.083	68.917	18.2	18.2	18.7	18.8	18	14.4	11.7	11.2	13.5	18.1	18.9	18.1	16.4833	4.1	1	0	0	0	0	0	0	0	0	0	2.5	0.633333	1.2	2.5	3.4	3	2.2	11.2	50.7	47.4	15.4	2.2	1.6	2	11.9	237	225.9
PEU_ML	Peulh	Africa	Mali	14.5	-4.2	20	14.583	-4.25	16.6	17.2	16.5	15	13.8	12.2	10.8	9.6	10.1	12.4	15.8	15.7	13.8083	0	0	0	0	0	0	0	0	0	0	0	0	0	0.3	0	0.5	3.4	23.8	59.1	143.6	164.3	85.9	18.8	0.1	0.9	41.725	451	433.6
PTV_FR	Poitevine	Europe	France	46.5	0.35	20	46.583	0.417	6.1	7.3	9	10	10.3	11	12	11.8	11.2	9.5	7.3	6	9.29167	12.1	10.7	8.7	2.7	0.1	0	0	0	0	0.6	7.1	11.4	4.45	72.6	65.1	60.1	56.7	68.7	53.6	48.1	55.2	60.7	65.4	77.3	76.1	63.3	50.6	62.6
PYR_FR	Pyrenean	Europe	France	43.33	0.52	20	43.25	0.583	7.2	8.4	9.8	10	10.7	11.5	12.5	12	11.5	9.8	8	7	9.86667	12.7	10.3	7.8	3.5	1.4	0.5	0.2	0.2	0.4	1.5	6.5	11.8	4.73333	70.7	66.3	64.5	76.8	88.9	79.8	50.7	76.7	78.8	69.4	93.6	77.8	74.5	73.9	57.7
RAN_AU	Rangeland	Oceania	Australia	-32.88	144.25	20	-32.917	144.25	15.3	15.2	14.6	13.9	12.2	11.9	12	12.7	13.9	14.6	15.3	15.6	13.9333	0	0	0	0	0	1.1	1.8	0.6	0.1	0	0	0	0.3	41.8	20.2	33.1	27	33.3	22.9	22.9	27.5	23.3	30.4	21.2	26.2	27.4833	131.1	130.6
RME_IT	Rossa Mediterranea	Europe	Italy	40.7	15.57	20	40.75	15.583	5.2	5.7	6.7	7.7	8.7	9.1	9.7	9.4	8.4	6.9	6	5.1	7.38333	10.8	10.9	8.6	4.3	0.3	0.1	0.1	0.1	0.1	1.6	4.7	8.8	4.2	61.7	54.4	50.9	54.2	39.5	35.1	22.9	30.8	48.5	66.2	78.2	73.1	51.2917	72.5	67.2
RSK_NG	Red Sokoto	Africa	Nigeria	11.89	8.17	20	11.917	8.25	16.3	16.8	16.1	14.9	12.9	11.2	9.3	9.1	11	14.9	17.7	17	13.9333	0	0	0	0	0	0	0	0	0	0	0	0	0	0	0.3	2	14.7	57.9	119.7	185.4	236.7	121.2	14.5	0.1	0	62.7083	449.8	411.7
SAR_IT	Sarda	Europe	Italy	39.71	9.22	20	39.75	9.25	5.6	6.2	7	7.5	8.7	9.6	10.5	10.3	9	7.2	6.1	5.5	7.76667	7.7	7.1	6.8	4.6	2.2	1.2	0.7	0.7	1.1	2.1	4.2	6.4	3.73333	84.4	90.5	75	71.6	42.8	26.9	15.2	24.6	41.8	75.2	97.8	127.7	64.4583	61.1	67.1
SDN_ML	Soudanaise	Africa	Mali	13.45	-6.27	20	13.417	-6.25	15.8	16.2	15.7	14.2	12.8	11.5	9.6	8.7	10	13.2	15.8	15.4	13.2417	0	0	0	0	0	0	0	0	0	0	0	0	0	0.5	0.1	1.9	8.2	32.8	80.9	176.1	218.2	118.5	25.5	1.6	0.6	55.4083	469.9	453.9
SHL_NG	Sahel	Africa	Nigeria	11.25	8.73	20	11.25	8.75	16.1	16.2	15.3	14.1	12.2	10.7	8.9	8.7	10.5	13.8	16.6	16.5	13.3	0	0	0	0	0	0	0	0	0	0	0	0	0	0	0.7	3.2	25.8	78.9	133.4	214.9	255.6	147.2	23.7	0.1	0	73.625	441.7	396.1
SID_EG	Saidi	Africa	Egypt	26.24	31.58	20	26.25	31.583	15.5	16	16.5	17.4	17	16.8	15.4	15.5	15.8	16.1	15.6	15	16.05	7.5	4.8	1.7	0.7	0.3	0.2	0.1	0.1	0.2	0.4	1	4.9	1.825	0.3	0.6	0.7	1	0.8	0.2	0.3	0.3	0.1	0.3	0.2	0.4	0.433333	423.4	376
SPA_US	Spanish	N America	USA	34.07	-82.52	20	34.083	-82.583	12.6	13.9	14.5	15.5	14.8	13	12.3	12.1	12.8	14.4	14.2	13.1	13.6	20	16	8.7	1.7	0	0	0	0	0	1.1	7.8	16.8	6.00833	119	105.9	125.6	94.6	94.1	97.9	113.3	84.5	84.4	74.7	82.2	96.8	97.75	38.1	45.2
TAP_PK	Tapri	W Asia	Pakistan	25.47	68.36	20	25.417	68.417	14.3	14.9	15.7	16	15.6	12.2	9.8	9.8	11.6	15.2	15	14.1	13.6833	1.5	0.3	0	0	0	0	0	0	0	0	0	0.8	0.216667	1.3	3.8	5	5.2	2.9	12.7	55.7	60.4	20.7	1.6	1.9	1.9	14.425	243.9	240.2
TAR_ML	Targui	Africa	Mali	16.27	-0.05	20	16.25	-0.083	16	16.7	16.3	15.6	14.1	12.6	11.9	11.3	12.5	14.4	15.7	15.4	14.375	0	0	0	0	0	0	0	0	0	0	0	0	0	0	0.1	0.3	1.4	7	22.9	63.1	84.9	31.4	5.4	0	0.1	18.05	484.9	466.1
TED_PK	Teddi	W Asia	Pakistan	30.3	72.48	20	30.25	72.417	16.1	15.4	15.3	16.1	16.1	13.6	10.5	9.9	12.1	16.3	17.1	16.7	14.6	6.8	1.9	0	0	0	0	0	0	0	0	0	4.7	1.11667	6	12.4	15	9.2	8.4	16	68.1	44.5	15.2	1.6	3.3	5.4	17.0917	153.4	144.7
VAL_IT	Valdostana	Europe	Italy	45.71	7.38	20	45.75	7.417	5.4	5.7	6.3	7.2	7.2	7.5	7.9	7.5	6.6	5.5	5.2	5.4	6.45	26.3	22.4	21.3	16.1	11.9	8.9	6.9	6.9	8.2	12.4	19.2	24.8	15.4417	87.2	86	89.1	100.3	120.3	128.9	103.1	130.3	108.2	99.8	110.3	89.3	104.4	65	77.8
VSS_IT	Valpassiria	Europe	Italy	46.8	11.21	20	46.75	11.25	7.4	7.8	8.1	8.4	9	9.5	10	9.5	9	8.1	6.7	6.8	8.35833	28.7	24.8	22.5	15.9	10.4	7.1	5.4	5.3	6.6	12.1	21.5	28.1	15.7	36.2	35.3	43.6	51.5	86.4	98.6	114.6	110.8	77.2	58	56.6	36.5	67.1083	91.8	105.9
:
[truncated: 63 more columns]

## Sheet: TableS2-Fst
TableS2. The top 1% candidate SNPs (red color) under selection as identified by the Fst method
CHR	BP	Fst value
14	69614604	0.569819
13	598367	0.55681
11	94063848	0.552136
3	69628197	0.551679
1	71253456	0.542078
11	70580591	0.517395
11	72530832	0.514298
22	37325350	0.512186
26	35693567	0.505264
7	106308648	0.490763
7	94099058	0.489689
16	41845819	0.487865
20	55236998	0.487344
13	34604283	0.482205
14	50094104	0.480981
2	129560672	0.480534
13	63241165	0.480188
12	72950213	0.474922
9	31347468	0.474514
16	2331879	0.47429
15	54516926	0.468453
5	18021302	0.464696
21	54712669	0.460033
16	9883572	0.459229
5	81576804	0.457318
10	62427021	0.454815
11	96465435	0.450398
16	2288222	0.449453
26	32922694	0.449434
15	27696729	0.448221
4	16237885	0.445293
7	5453766	0.444891
26	34443948	0.444792
12	37271518	0.444766
4	31434472	0.444078
15	68898661	0.442378
24	12369216	0.437281
1	131005765	0.435409
8	6567563	0.433728
12	13525989	0.432729
5	25828193	0.429256
8	38347	0.429028
2	16396894	0.428999
15	20160713	0.427471
9	26207616	0.425952
1	131626865	0.423852
4	96126083	0.423434
12	19010065	0.423318
6	80787787	0.42208
19	24096937	0.421925
6	68196811	0.421334
22	37461408	0.420816
9	1084814	0.420554
8	52217315	0.418714
19	57107505	0.417517
1	16095004	0.417055
3	80807095	0.416955
22	37396709	0.415875
13	47249234	0.413733
6	18279840	0.413732
4	29180153	0.413238
13	67322582	0.411843
7	93683135	0.411832
9	61435819	0.411418
7	49825946	0.410597
12	18878867	0.409113
9	69019508	0.408762
28	30214	0.408313
11	3607915	0.408113
25	18106962	0.407131
4	42977739	0.406934
7	106193195	0.406634
24	43703981	0.40584
12	19056655	0.405813
2	50997520	0.405274
19	7844268	0.405168
25	5279935	0.403861
23	48256710	0.403698
13	75962268	0.403607
10	88536128	0.402606
3	87671218	0.40122
24	58213164	0.398716
17	24831444	0.397945
17	15195102	0.3979
22	51336840	0.397748
7	6688694	0.397629
6	70314508	0.396983
9	57475623	0.395096
13	4487639	0.394387
13	55129879	0.393628
1	79914627	0.39317
5	21278877	0.391593
2	128575684	0.391535
4	111627929	0.390586
1	56365921	0.390318
16	44251791	0.39016
13	43315301	0.388481
2	36458471	0.387319
11	38746139	0.386292
6	33704350	0.3858
11	201500	0.385377
18	52500174	0.384445
10	31089780	0.383995
28	29112880	0.383739
11	38173107	0.383176
2	68731290	0.383111
1	60483160	0.383079
18	23662862	0.382414
23	42855638	0.382246
13	12274753	0.381928
25	18059682	0.381691
14	21884949	0.37926
2	17705903	0.37902
29	45192949	0.378481
24	56042050	0.378423
11	70451327	0.377963
3	17126094	0.377948
14	33060355	0.377825
14	60770856	0.377628
10	13007307	0.377329
29	45269268	0.377293
11	70260529	0.377255
5	100295301	0.377244
12	27996883	0.377223
4	102348289	0.377207
2	0	0.376933
9	1198981	0.3767
7	94141922	0.376469
12	75418976	0.37558
5	110992449	0.375489
7	19973203	0.375464
19	24174233	0.375354
12	19209255	0.375086
3	7798148	0.374785
6	47127534	0.374654
10	98459478	0.374498
7	66314871	0.374182
18	52293284	0.37391
21	31832012	0.37385
1	152764079	0.373701
20	66980126	0.373393
18	775350	0.372565
8	65289742	0.372229
8	17476578	0.372094
1	1572127	0.371582
3	26903559	0.37155
1	146591028	0.371248
11	3640405	0.37091
7	48872935	0.370312
3	26804805	0.370291
23	8157928	0.368798
9	44163164	0.368581
10	39085220	0.368315
1	140790014	0.367672
7	26906731	0.367225
4	110867895	0.367136
8	67439818	0.366486
4	21504644	0.366264
29	47922865	0.365984
5	63979229	0.365843
2	110431871	0.365481
14	76732915	0.365425
7	16141807	0.365149
2	23786385	0.364849
26	49856738	0.364795
19	23996088	0.3643
11	70636064	0.363408
13	26536446	0.363196
6	47921348	0.363116
14	67270764	0.362676
20	3453520	0.362434
13	55097919	0.362339
19	52840610	0.362128
23	48333125	0.361793
15	49050248	0.361758
13	16093020	0.361517
1	96020679	0.361475
13	13518097	0.361112
14	33101941	0.361072
24	61568616	0.360836
23	38738680	0.360262
8	105055044	0.360069
17	8993899	0.35899
3	67803625	0.358935
1	45120445	0.35731
6	46616471	0.357022
2	43747822	0.356884
18	14084483	0.356288
14	21751772	0.355917
28	12255982	0.35582
29	31516560	0.355161
10	63315222	0.354903
19	20035874	0.354728
8	73295347	0.354126
6	68731943	0.354086
5	19685347	0.353952
4	71817680	0.352762
1	49620784	0.352697
7	36701898	0.3526
9	28790326	0.352074
13	52247422	0.351324
7	93994842	0.350871
20	38718458	0.350784
8	73194248	0.350592
5	97015668	0.350501
18	19357122	0.350488
15	23084054	0.350289
18	51323320	0.350232
12	1207736	0.350116
1	19098932	0.349149
2	132472942	0.349125
9	28154676	0.349072
16	42981239	0.34871
7	49772203	0.348537
19	15917359	0.348474
11	35743517	0.348437
7	98094750	0.348336
19	56040942	0.348263
22	14682880	0.348169
8	103183745	0.34807
8	63056145	0.347535
4	112355698	0.3475
27	27729165	0.34739
17	19060075	0.346798
22	30993812	0.346612
6	113193210	0.346495
10	41226618	0.346339
25	4170518	0.346056
15	67754386	0.345846
1	82747321	0.344166
27	13424671	0.343723
18	42354486	0.343131
7	49699807	0.342968
9	28084539	0.342912
6	70353895	0.342832
25	3787490	0.342583
1	82433467	0.342448
12	72982603	0.34236
8	67528652	0.342173
11	97314266	0.341801
23	19429107	0.341463
20	45205360	0.341191
14	67201109	0.341099
10	88592233	0.34093
16	60740218	0.340659
22	36276311	0.340479
2	133868368	0.339886
22	50699010	0.339726
12	17064107	0.33963
7	83809765	0.339516
6	68025618	0.33908
8	1519496	0.339073
17	52409324	0.338759
18	52716007	0.338595
6	91383058	0.338397
5	46169954	0.338107
3	85934818	0.338105
18	54400919	0.337787
4	29480271	0.337678
5	27490560	0.337475
17	56393792	0.337447
4	74338320	0.337413
3	115745279	0.337347
10	48548412	0.33731
4	29931485	0.337027
16	41659987	0.336949
19	43156178	0.336518
26	8193989	0.336507
28	26125611	0.335794
6	94927840	0.335674
21	37468701	0.335435
1	80841003	0.33508
5	88137659	0.334932
2	128615973	0.33485
10	49969304	0.334607
28	14505478	0.334558
8	42924660	0.334371
12	72243541	0.334221
21	26307918	0.33397
14	69810859	0.333868
13	33047118	0.333804
6	66001059	0.333633
25	191207	0.333483
16	8394131	0.333195
21	40307503	0.33308
1	124097886	0.33291
15	77056578	0.33222
7	5416007	0.332157
9	64056600	0.332131
22	52825017	0.331722
5	46078027	0.331693
9	32113717	0.331681
14	32737623	0.331385
6	68784341	0.331121
5	92295801	0.330901
10	32293339	0.330798
15	72711841	0.330783
5	63872581	0.330406
4	92023324	0.330303
16	75107675	0.330224
3	109309203	0.329761
8	13309370	0.329308
1	81376183	0.329232
20	31575396	0.328948
7	36734835	0.32883
29	24743196	0.328802
6	113498207	0.32877
27	14050435	0.328706
3	33739867	0.328401
7	105853308	0.328363
9	29753867	0.328305
18	6979907	0.328135
13	40527510	0.327899
4	98567235	0.327546
11	5938248	0.327494
24	20818594	0.327413
26	49814744	0.3273
28	10542016	0.32691
3	78219755	0.326682
27	42969809	0.326292
2	36506892	0.325994
6	33917093	0.32565
16	5117694	0.325624
3	16458054	0.325552
6	55266307	0.325334
21	32023226	0.325319
1	133410875	0.325275
19	7904006	0.325018
8	67661301	0.324693
20	31647954	0.324595
19	62123909	0.324486
6	79579734	0.324383
5	47174471	0.32416
16	35066264	0.324059
14	32704018	0.323917
14	37024561	0.323887
4	112557290	0.323875
11	53058583	0.323849
27	2839285	0.323536
8	30619637	0.323488
10	22658065	0.323292
1	144965888	0.322994
10	69214065	0.322797
24	56930686	0.322365
21	63227594	0.322002
8	42369719	0.321956
3	73273623	0.321698
17	18973175	0.321075
29	47055321	0.321025
1	54615101	0.320755
2	124154701	0.320706
8	77703	0.320439
8	81655119	0.3203
21	64588831	0.320254
24	55863064	0.320235
19	39023820	0.320137
8	67945588	0.31975
3	20502168	0.319704
10	47566317	0.319367
11	4053246	0.31935
8	54636576	0.319178
19	62027584	0.319145
15	26443560	0.318869
13	54662948	0.318588
2	124540570	0.31834
9	30249905	0.318154
25	13867636	0.317789
10	7959942	0.317444
21	20616843	0.317398
6	22393820	0.317369
14	90276481	0.317322
11	46347827	0.317278
7	48788700	0.317211
2	98474007	0.317207
13	55525198	0.317051
7	80072818	0.316697
11	45141794	0.316582
9	60217935	0.31658
25	3889542	0.316535
6	80011267	0.316469
1	83078742	0.316321
11	26813963	0.315978
8	20200664	0.315865
14	60639921	0.315708
21	31864419	0.315616
21	65987348	0.315541
8	73355317	0.315142
24	30742321	0.315014
21	12373920	0.314918
26	41840918	0.314895
3	109347309	0.31474
2	39055396	0.314566
7	66762744	0.31454
19	57294832	0.314533
29	7771844	0.314526
24	30673191	0.314443
25	3753620	0.314357
19	33550524	0.314356
5	19689030	0.314265
13	68088698	0.314177
8	59607978	0.313969
2	18587913	0.313601
2	17639395	0.313571
1	107376995	0.313568
25	38909133	0.313509
2	125717904	0.313441
5	13637149	0.31344
17	51703901	0.312813
4	16282467	0.312529
7	98549733	0.312402
19	40224821	0.312361
19	33841974	0.312329
3	68868067	0.312161
22	55704170	0.312016
2	112325450	0.312014
2	132415222	0.311989
2	36540529	0.311744
23	1068702	0.311528
12	19150447	0.311363
14	91285324	0.311229
27	1263196	0.310982
2	120237406	0.310932
3	172416	0.310756
10	83569745	0.310716
20	37254218	0.310196
16	17327553	0.310187
8	80649795	0.30999
25	1416735	0.309801
14	11106589	0.309795
1	133691112	0.309737
19	34104834	0.309654
4	84333684	0.309633
21	40510434	0.309553
26	15936296	0.309177
14	83430814	0.308966
4	100004169	0.308895
25	18680923	0.308814
10	32321871	0.308754
19	41642613	0.308439
24	43893141	0.307966
7	30392306	0.307879
14	75992289	0.307865
25	2595071	0.307807
5	92679764	0.30778
27	39035489	0.307588
9	60445876	0.307395
3	45441055	0.307179
2	109824326	0.307132
8	76750347	0.30706
8	65725762	0.306962
14	87603577	0.306922
3	115336832	0.306638
18	29596492	0.306511
14	88346800	0.306397
12	19263166	0.306387
3	73851066	0.306333
3	86036783	0.306227
7	69217916	0.306179
14	18439645	0.30615
29	38779483	0.305973
23	43462152	0.305452
8	61869257	0.305394
12	28327291	0.305084
23	36906754	0.305083
9	27952181	0.304976
21	44214249	0.30458
25	3282769	0.304555
6	47164315	0.30446
2	58815990	0.304436
22	49587306	0.3043
22	48556154	0.304287
4	87269800	0.304252
16	31282775	0.304167
10	56771896	0.304042
10	38806847	0.304019
4	90881322	0.303824
9	67262516	0.303824
13	77347171	0.303524
17	38617705	0.303452
10	16706469	0.303402
6	105877105	0.303215
15	57697797	0.30316
5	92866491	0.303119
13	75472861	0.303074
1	42924341	0.303038
9	88027412	0.30297
6	28596607	0.302928
5	109291877	0.30288
26	31051595	0.302667
6	43444445	0.302505
10	30393347	0.302428
20	13963563	0.302282
7	30904605	0.301672
16	25096548	0.301574
2	88774320	0.301508
11	99657625	0.301337
21	20954655	0.301071
7	8215010	0.301049
14	87904425	0.301
16	35826203	0.300771
8	73482173	0.300595
6	114047623	0.300244
8	65180318	0.299885
13	4181495	0.299862
14	12429920	0.29966
16	4510686	0.299603
14	87635320	0.299595
3	7408036	0.299575
13	560411	0.299192
6	80079001	0.299034
4	46612646	0.299
6	85974307	0.298909
1	112960571	0.29876
24	52165424	0.298667
8	33911347	0.298601
11	67437186	0.298507
12	1009571	0.298448
26	33746970	0.298015
27	21290103	0.297986
7	30306286	0.297914
8	61801049	0.297797
1	72678946	0.297685
15	48144096	0.297629
17	12693704	0.297625
2	44898230	0.297603
6	46724222	0.297332
26	14709290	0.297149
9	60758844	0.29689
19	33924359	0.296797
7	78049136	0.296789
25	3442467	0.296574
16	44709119	0.296428
13	21855665	0.296415
10	88503520	0.296399
4	84996008	0.29628
2	814959	0.296172
8	73546351	0.29609
10	49904455	0.29609
21	8262061	0.296014
19	21811453	0.29576
11	11650327	0.29572
21	30089888	0.295634
1	107582547	0.295568
4	71462197	0.295474
7	49728439	0.295453
22	12211431	0.295369
7	15992536	0.295368
19	6207360	0.295087
1	18987098	0.29493
23	8201308	0.294743
27	16227302	0.294586
15	48278296	0.29454
6	68066850	0.294514
4	26732659	0.294299
1	13214828	0.294287
1	148971281	0.294255
2	43708849	0.294088
17	18297670	0.29399
15	40906954	0.293971
1	57781932	0.293595
9	78595394	0.293443
6	22126042	0.293235
15	63757546	0.293135
3	41290350	0.293119
11	45516320	0.293081
21	39949908	0.293076
15	67688543	0.292963
28	6961791	0.292914
5	78585453	0.292655
4	58975013	0.292507
13	9121742	0.292426
10	67089866	0.292343
4	54948124	0.291765
8	82413595	0.291486
1	91355992	0.291324
1	31989669	0.29124
22	31114617	0.291167
1	49590738	0.291106
28	13192979	0.290962
6	112002932	0.290544
8	72127541	0.290531
3	13372807	0.29033
12	19091398	0.290311
11	63502853	0.290148
6	91551718	0.29012
13	13733085	0.289944
10	85952691	0.289937
8	109253130	0.289671
27	15890537	0.289636
29	15578027	0.289559
10	84919430	0.289374
18	52412896	0.289347
2	115439012	0.289203
8	12590331	0.289125
2	72433384	0.289002
3	73368890	0.288803
20	23755239	0.288674
24	30124850	0.288564
15	61930029	0.288533
25	21083317	0.288488
8	69407918	0.288464
8	103154476	0.288458
11	72587114	0.2883
10	6111876	0.288191
12	1243893	0.288002
17	65844226	0.287985
17	60422949	0.287808
23	15665494	0.287785
5	1211298	0.287784
20	70174641	0.287776
6	57572037	0.28764
2	87343304	0.287595
16	9777528	0.287374
5	110053631	0.287068
8	62793505	0.287
9	51339640	0.286848
2	45132670	0.286662
19	35684435	0.28657
10	84727736	0.286558
20	11310057	0.286556
24	10964406	0.286409
4	25496972	0.286113
3	79980416	0.2861
1	59666182	0.286096
7	15884863	0.286
4	42930436	0.285891
1	31505181	0.28586
20	38219868	0.285848
18	48269912	0.285778
10	30318253	0.285669
12	21007210	0.285509
15	57655677	0.2854
28	10607426	0.28529
3	116223610	0.285234
18	52465173	0.285194
2	382955	0.285112
4	27810202	0.28492
5	87105223	0.28483
2	68919385	0.284739
2	19743426	0.284623
28	2381182	0.284549
20	24035013	0.284527
1	133915359	0.284371
17	27176642	0.28435
11	72366131	0.284305
18	28241968	0.284279
15	42109125	0.284168
27	0	0.283708
16	44221049	0.283693
18	48655772	0.283291
1	51631794	0.283248
18	58864062	0.282934
6	47881611	0.282742
3	5020991	0.282625
17	67894189	0.282343
1	99399193	0.282223
3	104398672	0.282221
1	1679696	0.282183
14	13017827	0.28215
14	33452514	0.282108
10	21210255	0.282073
8	28535945	0.281715
12	59039685	0.281513
8	65894398	0.28143
4	110897654	0.281353
18	19001436	0.281308
17	22214406	0.281268
1	73822337	0.281182
3	81732129	0.281052
19	36674941	0.280767
4	60919646	0.280763
16	49842214	0.280649
8	67226424	0.28059
13	62353005	0.280538
10	51884180	0.280482
27	40161282	0.28034
12	3936223	0.280121
3	97653936	0.279925
2	131325573	0.279866
13	55459516	0.279846
29	31434392	0.279817
3	13417893	0.279752
29	43503439	0.279722
8	16708298	0.279652
1	72276786	0.279584
6	17043213	0.279333
12	83492056	0.279324
29	34974117	0.27919
19	45131645	0.279146
19	54763563	0.279041
4	90937440	0.279038
22	55210206	0.279003
4	90473835	0.279001
6	98104481	0.278969
16	23104398	0.278741
11	50686075	0.278525
13	12830132	0.27843
24	35281686	0.278198
17	59272656	0.278152
10	54032148	0.278065
9	69366548	0.278045
2	120969100	0.277982
14	58749115	0.277947
5	55481324	0.277908
22	50730246	0.277885
10	84968104	0.277843
3	1841681	0.277678
3	17234818	0.277633
10	55117866	0.277555
5	78621045	0.277482
24	25476511	0.277477
2	6532834	0.277366
13	9585495	0.277316
18	2133897	0.277192
22	56805760	0.277192
5	94613150	0.277157
19	21275755	0.277123
4	98771364	0.276886
14	22215924	0.276842
5	86578450	0.276703
1	74113885	0.276652
13	56246114	0.27665
15	5918553	0.276604
4	53313784	0.27655
18	42053485	0.276454
13	37444989	0.276417
17	62356928	0.276374
15	62681341	0.276168
11	70686655	0.27599
4	54184069	0.275904
2	772637	0.275899
26	46734647	0.275741
8	62994911	0.275607
2	126304799	0.275582
13	59909941	0.275539
1	85257032	0.275478
27	23287665	0.275321
1	31844300	0.275101
1	7379068	0.275059
4	77264208	0.275032
5	93052542	0.274662
20	26302556	0.274641
15	71462586	0.274619
26	29289813	0.27459
15	71866931	0.2745
11	46253888	0.274407
2	9716637	0.274325
7	48961695	0.274263
6	39498305	0.274168
10	91109117	0.274143
8	103549212	0.274067
15	40621641	0.274048
7	33136510	0.273995
28	12482783	0.27399
6	18313417	0.273966
3	74719735	0.273892
17	51514604	0.273867
28	6043337	0.273839
2	128177212	0.273779
4	91889219	0.273707
9	76393671	0.273672
13	21221435	0.273643
28	37745485	0.273509
27	22940880	0.273494
8	80480868	0.273049
6	94723323	0.272854
18	54599078	0.272826
3	17333233	0.272807
27	40804493	0.272684
20	36380203	0.272682
14	86433604	0.272671
26	9258763	0.27234
4	42887471	0.27229
4	22854689	0.272189
26	37988667	0.272107
16	36024810	0.271961
2	69955025	0.271885
14	60320806	0.271791
10	27300958	0.27179
13	60412099	0.271743
11	15359891	0.271665
3	97374853	0.271633
2	86496223	0.271555
12	51420099	0.271447
19	40859322	0.27141
28	14256485	0.271404
8	42802222	0.271379
6	68162012	0.271173
11	11283986	0.271151
9	32154893	0.27109
21	26045814	0.270965
27	196269	0.270901
11	77587806	0.270821
23	38636122	0.270762
1	105014852	0.270758
17	68764216	0.270725
25	23556915	0.270656
18	48851932	0.270361
19	48296218	0.270233
2	58542113	0.269964
4	36133138	0.269916
4	81221600	0.269912
2	93641723	0.269883
26	16604260	0.269795
20	13999329	0.269792
5	17744519	0.269779
16	4111886	0.269745
24	58364304	0.269655
4	10772367	0.269574
13	55978862	0.269551
8	108050983	0.269506
14	65093413	0.269377
4	66770064	0.269284
24	13189959	0.269175
3	17377285	0.269162
1	88678918	0.269126
20	36434931	0.269041
17	29037790	0.268996
4	89154109	0.26863
11	11592674	0.2684
2	124885681	0.268337
19	39533719	0.268298
6	28471829	0.268239
19	36521051	0.268213
25	1378654	0.268166
22	17557983	0.268055
18	24365529	0.268037
19	53199189	0.267983
2	36426211	0.267967
12	52697702	0.267865
7	69492332	0.267825
14	32546820	0.267779
10	46971411	0.267429
8	5113748	0.267405
22	31414258	0.267392
6	28639865	0.26735
27	27671038	0.267292
20	28163867	0.267178
15	58719549	0.267154
11	23446177	0.266993
21	55965725	0.266988
26	13285117	0.26694
22	46737352	0.266864
25	3524182	0.266813
4	43044637	0.266803
7	49871102	0.26676
7	9946879	0.266734
28	28000750	0.266631
5	98859585	0.266608
12	8467502	0.266503
2	67967266	0.26643
22	47125869	0.266414
24	13042246	0.266405
14	33262453	0.266359
8	88080564	0.266189
20	13934677	0.266185
13	55495132	0.266007
25	13070993	0.265991
8	101618760	0.265932
16	51361241	0.265867
22	8598710	0.26586
28	10987208	0.265846
19	32766317	0.265798
11	75288096	0.265632
7	3237770	0.265615
1	82510938	0.265607
25	12077476	0.265581
10	75712055	0.265578
9	88419915	0.265549
5	92196647	0.26553
12	16640968	0.265494
7	98302496	0.265475
11	98686544	0.265461
13	54542370	0.265431
24	3755592	0.265332
21	53081522	0.265253
19	59713513	0.265232
22	4924953	0.265047
25	11942612	0.264909
3	109063609	0.264902
6	111420199	0.26489
25	10046069	0.264677
3	5070317	0.264533
6	106783020	0.264517
11	99476140	0.264502
17	41875233	0.264432
6	80132082	0.264358
10	14745470	0.264341
1	83466558	0.264164
20	47777531	0.264162
8	42895502	0.26407
2	129709457	0.264031
2	120347116	0.263963
6	67825438	0.263897
4	82669077	0.263889
29	9049342	0.263829
10	89046646	0.26376
15	62179562	0.263594
21	61675039	0.263585
15	1210267	0.263424
18	45794677	0.263406
4	113943774	0.263249
4	74221663	0.263237
17	71351091	0.263156
13	57894290	0.263092
10	27886353	0.263059
21	17888509	0.262968
12	83550647	0.262831
7	3715480	0.262768
7	27376463	0.262395
10	79664144	0.26233
25	34072957	0.262306
4	75212686	0.262275
5	7845430	0.262244
4	34553691	0.262174
11	71769174	0.262131
29	44516976	0.261992
1	144874530	0.261835
2	123854641	0.261812
21	16581714	0.261791
8	93028940	0.261756
28	9624205	0.261581
13	77466876	0.261567
12	24904794	0.261484
10	10055084	0.261428
26	8253991	0.261379
10	47745751	0.261299
22	1712706	0.261289
29	24961607	0.261166
2	106905708	0.261163
2	114313739	0.261012
4	83813604	0.26097
3	47678859	0.260947
25	10191722	0.260901
14	68112458	0.260731
25	32969300	0.260677
1	30347541	0.26064
5	110861971	0.260629
5	64331912	0.260572
4	85028761	0.260505
14	7933978	0.260439
17	69662523	0.260336
28	10788811	0.260234
20	23812452	0.260231
6	74882325	0.260221
22	2720500	0.260214
3	22823066	0.260162
16	48436735	0.260115
4	27332228	0.259968
23	36580923	0.259955
6	64004559	0.25983
7	56262909	0.259653
9	21367004	0.259602
18	2550157	0.2596
5	92393428	0.259513
15	73928719	0.259491
13	55261545	0.259453
3	44369843	0.259406
27	39605138	0.25938
11	766609	0.259366
10	51378390	0.25926
21	61635580	0.259227
19	0	0.259224
7	3170397	0.259222
18	51916419	0.259164
19	33738901	0.259136
14	79044383	0.25894
9	82012973	0.258699
3	2004670	0.258647
5	103840495	0.258643
23	45305851	0.258525
4	32718759	0.258503
29	48331944	0.258289
22	13959463	0.258272
1	104177654	0.258255
1	133318650	0.258145
1	148743092	0.258085
17	29168933	0.25805
3	26249119	0.258034
20	23703144	0.257822
20	14146648	0.25773
2	105941487	0.257556
17	17179177	0.257407
2	65069570	0.257381
5	87017848	0.257285
29	3457804	0.25724
24	12203750	0.257239
3	85054209	0.257234
1	107176872	0.257111
6	49929963	0.25703
21	61283378	0.256922
4	90172175	0.256893
20	45342998	0.256876
10	17920122	0.25687
7	9259315	0.256856
13	79470305	0.256792
15	76272139	0.256743
13	52093220	0.256708
14	37601859	0.256694
22	49035878	0.256679
2	63060593	0.256659
16	43884732	0.256628
3	109444137	0.256616
16	47026225	0.256557
13	36989240	0.256547
13	56834880	0.256389
2	54621724	0.256375
2	109152789	0.256348
7	41722586	0.256268
11	53428418	0.256204
6	102443735	0.256103
20	48338025	0.256091
9	68093884	0.255997
14	33331616	0.255984
13	11943582	0.255948
20	23609045	0.255891
14	75948949	0.25589
23	18673412	0.255666
23	34425609	0.255468
9	35846663	0.255393
1	147020690	0.255189
8	69364930	0.255112
27	346473	0.255072
5	94584186	0.255037
20	19663467	0.254974
6	74799772	0.254961
28	39132836	0.254937
8	66486614	0.254769
4	113601120	0.254521
2	123504007	0.254501
11	96608808	0.254469
7	97711002	0.254311
1	151559875	0.254034
6	113807848	0.254031
6	112984266	0.253983
14	62663048	0.253907
13	49154907	0.253881
6	18078211	0.25388
3	4668825	0.253847
9	45816359	0.253813
10	84411582	0.253757
12	24592901	0.253745
10	86635650	0.253712
24	45182763	0.253613
4	51277417	0.253485
24	14404086	0.253464
29	24645936	0.253437
14	37214200	0.253402
24	59521603	0.253369
11	18266709	0.253317
5	79632075	0.253291
6	56330049	0.253223
9	89692968	0.253222
29	30948901	0.25321
6	55739558	0.253195
1	77101471	0.253147
16	844500	0.252777
5	31104511	0.252772
5	86866910	0.252767
3	19990805	0.25276
5	68895871	0.252652
24	909161	0.252465
10	84773884	0.252411
3	86442489	0.252326
9	76293934	0.252295
2	18742843	0.252133
27	33061858	0.251985
9	6133036	0.251934
12	80748593	0.251918
3	114164292	0.251908
2	19699707	0.251798
9	11044280	0.251652
29	22104461	0.251616
14	32477343	0.251577
3	19209089	0.251551
12	33093609	0.251545
14	2226285	0.251463
21	17833204	0.251463
7	3968014	0.251452
17	23985761	0.251437
12	15337948	0.251388
17	27751235	0.251276
13	31089753	0.251264
2	76106617	0.25116
15	62645400	0.251155
12	25369335	0.251133
8	41950464	0.251123
23	31699150	0.251071
12	80362440	0.251022
11	286830	0.250965
3	23121413	0.250959
7	1966454	0.250934
14	70414159	0.250913
3	57606903	0.250911
5	102753822	0.250877
9	72538571	0.250853
12	75774996	0.250842
22	52689271	0.250829
16	21223137	0.250806
26	40126731	0.25079
25	8634117	0.250582
19	42762578	0.250562
23	8460742	0.250328
26	23096746	0.250218
22	30039480	0.250206
24	42024575	0.25009
19	10498427	0.249968
3	33248522	0.249918
18	2761761	0.249814
11	28411038	0.249798
15	63382995	0.249579
1	72308903	0.249543
3	64760891	0.249477
20	14045073	0.249471
1	98546397	0.249465
9	479875	0.249329
6	54586820	0.24928
10	13102484	0.249223
18	51289453	0.249211
16	46186034	0.249192
11	55535046	0.249149
12	22355725	0.249144
11	60467829	0.249126
27	253396	0.249099
8	101739760	0.249056
17	51390939	0.248908
10	79629697	0.248848
3	67877996	0.248659
10	55198213	0.248554
22	44986545	0.248487
3	45302247	0.248451
7	37196206	0.248385
20	38115167	0.248349
13	71720902	0.2483
28	21744339	0.2483
19	11247420	0.248236
8	103962921	0.248138
10	73299248	0.248113
4	42180327	0.248057
28	3437066	0.24799
17	51361808	0.24798
3	114821635	0.247973
17	39938821	0.247808
24	43987125	0.247797
12	25743128	0.247789
29	31474993	0.24773
13	1640279	0.247729
16	55143429	0.247726
11	60436959	0.247503
10	9002577	0.247378
5	3163711	0.247368
24	22827165	0.247184
18	13658191	0.247089
10	96696658	0.247012
2	89909698	0.247001
21	6597979	0.246985
2	102833860	0.246976
20	62385308	0.246927
6	51099723	0.246922
13	71220897	0.246773
21	8338293	0.246746
2	102983353	0.246551
25	31164843	0.246385
12	1310508	0.246378
25	945266	0.246217
10	47676204	0.246205
17	60100906	0.246158
5	81906887	0.246094
19	5008745	0.245961
8	69335611	0.245912
4	70083553	0.24586
6	58494380	0.245805
12	55992724	0.245766
7	2079958	0.245758
1	147260103	0.245697
28	15413669	0.245668
16	39301040	0.245635
8	32380269	0.245634
19	58481174	0.245629
21	63866057	0.245586
5	17484048	0.245584
12	80926283	0.245583
20	70420130	0.245569
4	6198643	0.245553
5	5508027	0.245489
2	118974235	0.245483
26	25498204	0.24547
29	47316632	0.245458
1	17997133	0.245282
11	14276392	0.24519
27	35162955	0.245177
18	47262802	0.245151
1	24905413	0.245145
8	69289952	0.245013
26	19512878	0.244934
27	13753897	0.244923
15	9218066	0.244912
7	13588780	0.244818
17	49372859	0.244681
11	56414619	0.244609
9	48635458	0.244573
21	13655973	0.244556
27	6769175	0.24435
17	9520754	0.244234
16	28517417	0.244215
22	27507953	0.244165
8	24592707	0.244163
20	14074466	0.244127
19	32517568	0.244072
8	39279879	0.244043
22	49990549	0.2439
19	26972244	0.243819
5	102093627	0.243749
16	39800132	0.243715
2	134220701	0.243679
4	65114818	0.243597
6	79871327	0.243557
6	81044577	0.243539
19	32567331	0.243532
18	39990507	0.243444
9	87494593	0.243424
1	59055126	0.243421
1	107050360	0.24327
6	5266300	0.243224
17	4246357	0.243182
27	6005817	0.243008
6	83926387	0.242959
9	27269954	0.242914
1	33867309	0.242875
4	7486400	0.24286
22	52427609	0.242652
9	32591561	0.242624
18	15438377	0.242539
14	87561818	0.242536
28	38923850	0.242508
24	41995376	0.242407
3	101659763	0.242398
29	43632730	0.242317
23	8789010	0.242302
4	73540653	0.242212
12	1478448	0.242168
5	94762021	0.242115
9	50379139	0.242106
26	8104294	0.242042
3	70669452	0.241963
13	65282808	0.241955
15	60378571	0.241877
8	48709979	0.241851
1	84073683	0.241832
4	114735513	0.241768
21	3523781	0.241768
4	7533989	0.241761
25	20354401	0.241743
16	44306380	0.241698
2	122066938	0.241681
9	8837334	0.241638
1	43085413	0.241635
15	78731500	0.241623
16	53459228	0.241588
10	88689742	0.241541
10	48232249	0.241493
19	20093053	0.24147
11	11817300	0.241347
1	132808626	0.241326
4	29036708	0.241223
9	10899261	0.241209
6	72556353	0.241208
9	46671492	0.241158
3	55310446	0.241152
11	49118467	0.241134
18	13624674	0.24109
10	87734205	0.241085
6	17668475	0.24108
4	75926298	0.240928
9	65994657	0.240916
12	57760813	0.240853
23	41824224	0.24085
10	51812328	0.240789
10	62255902	0.240787
21	40372429	0.240709
9	51688973	0.240697
3	116193593	0.240696
8	102134972	0.24067
13	34258787	0.240574
1	105535467	0.240564
20	61326232	0.240559
8	35471091	0.240546
21	12756217	0.240518
12	55791414	0.240506
12	12310766	0.24049
15	5985826	0.24049
24	56886101	0.240483
1	75387094	0.240427
17	36096561	0.240405
7	84442142	0.240402
29	24561910	0.24037
8	27439371	0.240323
24	27181425	0.240203
21	58111810	0.2402
7	40694096	0.240139
9	70235242	0.240085
4	55547203	0.240021
1	103632606	0.239984
13	80395269	0.239918
29	42078186	0.239881
4	101604174	0.239697
3	13047314	0.239639
8	54173557	0.239624
8	81458724	0.239613
10	69741102	0.239399
15	5729876	0.239389
2	113837007	0.239383
20	38812251	0.239364
14	13490074	0.23931
12	83097194	0.239278
6	5614926	0.239198
6	46908337	0.239181
17	67525645	0.239115
14	73504456	0.238999
14	12907904	0.23897
18	24210319	0.238958
19	33481687	0.238885
24	47964894	0.238814
9	12458139	0.238735
1	151669166	0.238723
2	15064308	0.238662
2	131954563	0.238656
10	84377803	0.238587
11	59875106	0.238484
23	3736587	0.238473
13	49471937	0.238378
24	61266038	0.238349
6	56468903	0.238307
10	70328978	0.23829
2	231997	0.238263
12	82560643	0.238188
21	30192632	0.238152
18	52534007	0.237974
3	76866319	0.237915
11	71505987	0.237901
20	2629832	0.237807
10	81404959	0.237788
9	69396847	0.237772
14	11902855	0.237711
3	108707171	0.237663
16	36389870	0.237637
1	32478836	0.237632
5	94887862	0.23761
8	12977681	0.237589
2	124718061	0.237516
19	13420692	0.237502
22	30956750	0.237499
5	93611281	0.237467
14	32994023	0.237455
7	49912226	0.237448
21	5225351	0.237391
1	133373749	0.237355
8	101277769	0.237316
17	47093209	0.237302
21	45905777	0.237299
14	29768337	0.237237
18	14443108	0.237221
26	13229295	0.237218
2	11350192	0.237208
24	55894858	0.237159
20	50769718	0.237116
10	47785084	0.237034
5	21181072	0.236919
7	52704606	0.236867
11	29417536	0.236862
22	6896840	0.236848
18	32796100	0.236808
2	39292529	0.236785
12	19942126	0.236783
3	111252380	0.236754
5	110797980	0.236743
13	26885688	0.236736
11	100933980	0.236664
9	82046268	0.236584
10	59107922	0.236446
2	90054824	0.236402
1	71409224	0.236357
15	40827953	0.236338
8	42562602	0.236262
26	9779117	0.236255
27	16031404	0.236213
10	96414305	0.236182
17	9087331	0.236139
15	23459913	0.236125
4	72759494	0.23609
28	25295854	0.236067
19	11824023	0.235985
20	58455079	0.235955
5	83410810	0.23594
9	71924270	0.235899
13	38907629	0.235863
12	17486400	0.23583
15	62451158	0.235782
4	18156621	0.235698
7	19895403	0.235576
8	59196204	0.235559
13	69247921	0.235455
8	109272886	0.235358
4	66674506	0.235271
15	40791363	0.235231
23	44772701	0.235184
1	135029781	0.235136
11	67344973	0.235007
1	139207085	0.234985
22	49230814	0.234958
11	73970640	0.23481
21	61786909	0.23473
12	30411359	0.234553
22	24381582	0.234547
13	56442157	0.234497
25	22308024	0.234459
11	29367827	0.234433
7	22144303	0.234351
27	35642647	0.234274
7	34896868	0.234147
11	25832839	0.234055
5	18633519	0.23401
1	152811098	0.233962
10	3145244	0.233953
10	72664801	0.233894
6	90817084	0.233888
15	43843942	0.233883
25	5911717	0.233842
11	49746881	0.233775
3	93689765	0.23373
2	48209052	0.233729
7	42875443	0.233728
26	1314329	0.233621
10	78978515	0.233615
2	86434485	0.233583
9	48288603	0.233563
24	56750115	0.23352
4	74818968	0.233507
3	61916325	0.233501
13	6792736	0.233406
13	68202708	0.233402
20	31809846	0.233393
21	41762130	0.233364
6	43490419	0.233351
12	83460165	0.233267
8	933114	0.233221
13	62180422	0.233098
24	54582061	0.232925
11	80946573	0.232905
17	57523385	0.232902
4	11437185	0.232869
25	4010873	0.232855
9	51937205	0.232817
2	81204062	0.232805
2	19495299	0.232715
8	56483521	0.232696
1	69350358	0.232638
10	86671490	0.232463
11	30262440	0.232435
7	14178357	0.232374
15	78401881	0.232363
12	63986115	0.232285
19	32692459	0.232177
24	25507539	0.232175
23	31731417	0.232151
4	43094745	0.23214
1	98457712	0.23213
1	142272452	0.232105
6	31880169	0.23205
9	57506470	0.232018
28	61370	0.231982
15	56076584	0.23197
3	104725260	0.231814
11	77772764	0.231741
13	72106851	0.231688
16	8365880	0.23165
15	49356588	0.231562
6	106734402	0.231555
6	51215058	0.231534
1	104232794	0.231526
1	69321170	0.231435
3	89383764	0.231304
18	53713532	0.231221
16	49439951	0.231218
12	25319474	0.231141
25	34660502	0.231058
20	4470626	0.23101
2	69360775	0.230849
1	71544324	0.230838
1	22005219	0.230703
28	19567201	0.230612
28	14298454	0.230558
5	31137250	0.230546
3	92726151	0.230495
8	57421542	0.230493
11	7856723	0.230447
6	87976824	0.230421
21	55108713	0.230399
24	13223869	0.230374
6	18412881	0.230348
9	61728005	0.230333
2	127267429	0.230329
4	65601501	0.230317
20	3219831	0.230283
15	46112929	0.230211
3	49318111	0.230178
11	66220751	0.230177
1	43722397	0.23016
13	42669243	0.230158
4	34958431	0.230112
8	64737981	0.23009
24	55081642	0.230018
3	68524246	0.230016
25	7622898	0.230004
2	114254886	0.229997
1	83168412	0.229874
5	72628651	0.229829
9	61650817	0.229797
2	6189525	0.22966
19	41568293	0.229615
1	80547878	0.229611
14	19418319	0.229605
24	13617522	0.2296
11	70980699	0.22955
18	13069814	0.229535
1	8326207	0.229488
16	35125369	0.229488
7	77818044	0.229484
14	31111079	0.229461
9	30297767	0.229362
6	32660121	0.229359
5	22229205	0.229311
10	22103521	0.229298
14	17763768	0.229263
17	53207361	0.229244
26	16638590	0.229217
12	17023113	0.229146
11	99955481	0.229126
17	53111425	0.22911
29	37533826	0.229005
18	22425813	0.228926
21	14558001	0.22887
11	28632638	0.22886
24	727687	0.22882
13	13568265	0.228722
22	39901348	0.228593
11	57575293	0.228589
6	68403067	0.22855
17	36002470	0.228536
21	12714433	0.228435
24	48640029	0.22843
18	23716741	0.228386
15	2206964	0.228347
8	39579731	0.228324
10	85537595	0.228286
24	29866451	0.228285
7	69187547	0.228276
13	72551762	0.228273
4	44909240	0.22821
10	66583860	0.228193
13	40367682	0.228193
6	48833493	0.228065
19	43100785	0.228055
18	51704958	0.228031
28	30304760	0.228028
7	64914	0.227543
2	21888833	0.227348
12	64686742	0.227297
13	34471118	0.227278
6	66853002	0.227232
3	53848513	0.2272
6	87899462	0.227184
1	80734048	0.227173
24	3492162	0.227053
20	55307078	0.227041
1	116177880	0.227003
7	47657429	0.226972
9	66272679	0.226932
1	90873881	0.226906
14	40128773	0.22685
11	22556772	0.226832
8	39868662	0.226774
3	17454971	0.226729
15	5252880	0.226627
5	95025634	0.226558
26	15692814	0.226541
20	62728890	0.226483
16	68548995	0.226423
3	27504736	0.226422
7	89082953	0.226339
10	87415850	0.226231
26	43768039	0.226102
16	60873158	0.22607
3	76484390	0.226028
26	30456749	0.225987
9	33255900	0.225926
4	41281956	0.225921
17	65136750	0.225863
8	104532377	0.225837
9	67039704	0.225808
8	82357632	0.225799
19	60571609	0.225663
5	71006103	0.225571
17	3356665	0.225562
10	871071	0.225513
14	87522569	0.225352
2	42707073	0.225348
9	81031879	0.225323
22	36021978	0.225183
26	41133832	0.22511
18	24733736	0.225081
12	76958157	0.224936
13	24413520	0.224905
10	83430203	0.224791
8	70066555	0.224705
15	60498216	0.224659
8	52277164	0.224601
20	7032473	0.224551
14	59021312	0.224505
5	101975510	0.224488
12	54574420	0.224486
7	11973151	0.224438
20	53531793	0.224371
21	57773979	0.224275
14	76800557	0.224259
13	2740416	0.22423
11	40071551	0.224223
20	49007976	0.2242
22	2857142	0.224172
10	44406435	0.224141
18	46674963	0.224124
15	78631062	0.224078
20	61507548	0.22404
11	37610692	0.224006
3	30552942	0.223994
16	35220026	0.223992
3	27111429	0.223973
17	45054817	0.223954
5	4227973	0.22395
28	15456474	0.223865
15	62513072	0.223737
19	33672243	0.223706
26	33087162	0.223676
3	85967072	0.223636
20	19807123	0.223585
19	7636438	0.223559
23	265473	0.223473
8	71456150	0.223403
11	48757459	0.223257
19	53877142	0.223033
14	87269941	0.222966
1	71806871	0.222933
7	93861373	0.222923
4	24279418	0.222907
14	11529076	0.222904
15	69472400	0.222847
23	588159	0.222801
17	39536367	0.222744
1	46346553	0.222727
13	13769617	0.222713
17	704416	0.222713
5	91151715	0.222676
6	75597316	0.22255
9	29786519	0.222481
14	55677969	0.222471
22	10653910	0.22242
8	73649291	0.222362
8	73441679	0.222349
2	11576444	0.222339
5	38227497	0.222325
2	96072112	0.222278
14	14514	0.222266
12	24632848	0.222242
1	133513697	0.222236
26	43133954	0.222164
9	85710601	0.222123
1	54435814	0.222118
11	102091586	0.222104
5	17377809	0.222085
23	30019026	0.22201
15	34305227	0.221892
2	77710833	0.221888
12	81436784	0.221708
9	66399393	0.221687
10	38891312	0.221686
4	85672932	0.221667
18	14031354	0.22166
6	68612251	0.221639
4	103392114	0.221607
1	114814129	0.221582
8	91452597	0.221538
23	37456435	0.221523
13	44698770	0.221517
10	40981187	0.221455
1	755958	0.221445
14	66751290	0.221419
29	48088034	0.221392
1	24141291	0.221369
22	16522696	0.221369
10	47464888	0.22135
19	31089216	0.221328
1	144673829	0.22131
13	39748468	0.22129
23	30163319	0.221265
28	42945930	0.221258
5	74189240	0.221239
29	17327038	0.22119
2	39352989	0.221186
4	47407342	0.221128
7	26712206	0.22107
29	10527021	0.22103
23	37487890	0.221019
12	70129120	0.220942
4	103166818	0.220802
10	90356938	0.22077
5	54772939	0.220762
10	1582724	0.220759
3	9070346	0.220749
5	58408362	0.220749
8	108101371	0.220734
23	37693133	0.220712
14	76373219	0.220708
10	29103681	0.220681
15	51770559	0.220669
13	28430001	0.220667
14	41936793	0.220663
2	47929683	0.22065
8	42221896	0.220555
3	23371002	0.220531
2	109782359	0.220492
15	46080952	0.220424
2	127595070	0.220376
9	44262730	0.220376
23	9159904	0.220268
29	24864180	0.220229
29	13076116	0.220194
9	8904878	0.220186
14	45904383	0.220154
23	3281515	0.220122
22	38429911	0.220121
24	15033588	0.2199
22	9812902	0.219875
17	12891736	0.219872
11	27599759	0.219812
6	75566667	0.219807
20	32152256	0.219794
13	21125012	0.219626
16	23137663	0.219559
3	92946695	0.219534
24	35325403	0.219453
11	97952628	0.219443
20	69045152	0.219443
28	1378155	0.219435
16	70751648	0.219382
18	48202678	0.219367
11	77669781	0.219356
3	6215908	0.219288
26	5792342	0.219173
15	8134331	0.219099
23	30227802	0.219056
2	48583647	0.219039
13	47773204	0.218975
8	98563980	0.218751
12	57971984	0.218715
8	60328285	0.218675
4	47362294	0.218674
20	60427163	0.218643
5	77836051	0.218641
1	114434694	0.218614
1	72650400	0.218584
10	21660208	0.218531
4	48147408	0.21849
20	18464802	0.218422
25	38864487	0.21839
23	8755342	0.218364
6	26058676	0.218332
14	2478620	0.218306
13	28063708	0.218237
10	68199511	0.218123
9	53039246	0.218082
11	47199920	0.218074
24	17024792	0.218019
7	29488734	0.218018
4	16890852	0.217937
11	6174588	0.217921
13	69156286	0.217778
27	32024506	0.217677
3	11797945	0.217576
3	66532830	0.217441
16	25149314	0.21736
10	6959557	0.21733
11	53457750	0.21732
23	38425238	0.217296
11	28340249	0.217255
14	88552672	0.217244
15	78204197	0.217168
4	1829476	0.217162
25	28831101	0.21714
5	46423464	0.2171
8	103299255	0.217034
5	89441075	0.216976
4	98600410	0.21697
8	15614408	0.216962
19	52803227	0.216817
2	41413058	0.216788
5	8398788	0.216759
1	95827435	0.216755
2	118873924	0.216725
19	53749381	0.216623
5	42523718	0.216587
6	66549834	0.216577
2	48763309	0.216551
16	60956281	0.216514
21	62426780	0.216464
1	71586317	0.216382
21	12176148	0.216321
13	9092412	0.216314
29	28760645	0.216312
16	36056188	0.21631
1	23574489	0.216246
7	42183188	0.216188
4	47288022	0.216155
3	34202428	0.216128
16	23419008	0.215985
26	34516962	0.215969
4	24981573	0.215935
10	9314394	0.215809
4	66632271	0.215752
15	40291153	0.215681
12	18971056	0.215676
15	58488745	0.215647
20	8772171	0.215619
2	34583522	0.215544
13	38710970	0.21542
5	31801769	0.215408
2	64609700	0.215394
2	43112527	0.215367
13	59390593	0.2153
11	28194645	0.215291
25	2351235	0.215278
14	51225632	0.215271
3	7662294	0.215191
6	21913344	0.215132
7	105941659	0.215106
3	43394000	0.215023
24	59401608	0.214992
5	69258655	0.214908
19	6498073	0.214859
29	27054760	0.214829
12	74425173	0.214828
14	45093484	0.214827
5	102566658	0.214815
17	46235017	0.214794
14	33421622	0.214692
3	24144179	0.214691
3	96682192	0.214677
3	110779667	0.21463
24	19628646	0.21462
19	27021882	0.214527
3	8883776	0.214475
24	48734090	0.214471
3	18586293	0.214463
29	38570148	0.214388
26	49583839	0.214384
1	19577894	0.214313
9	13536883	0.214305
25	33556248	0.214259
25	159625	0.214214
18	45205057	0.214155
18	48900930	0.214103
20	32473244	0.214072
2	125684923	0.214069
10	39418163	0.214027
19	12872126	0.214027
10	89159936	0.21402
5	5667778	0.213955
8	22417990	0.213947
22	49960018	0.213895
18	39713927	0.213861
8	19892385	0.213857
17	47425785	0.213828
27	18762329	0.213786
22	48782879	0.213753
3	33089434	0.213734
10	84838220	0.213703
19	24126321	0.21366
16	53386905	0.213658
3	19239428	0.213584
1	56277279	0.213485
3	5845187	0.213474
2	116436924	0.213429
20	4014006	0.213362
13	17612996	0.213305
8	62243711	0.213289
10	16741718	0.213279
2	39099584	0.213274
15	74660480	0.213274
1	22903275	0.213222
4	114139903	0.213218
14	2193582	0.213195
22	48057955	0.213124
6	80390108	0.213082
20	23992202	0.213078
28	13373475	0.213065
18	38809404	0.213058
3	54572015	0.213033
24	34925768	0.213026
7	84260332	0.212923
16	43572332	0.212918
10	27800376	0.212866
14	21060060	0.212821
11	28880832	0.212791
8	62363355	0.212773
8	108360593	0.212768
1	71202981	0.212749
9	82092212	0.212729
11	5445207	0.212664
10	75941817	0.212628
19	56518860	0.212615
17	14396705	0.212491
7	93796115	0.212453
23	38865632	0.212399
6	107174494	0.21238
24	43841334	0.212358
12	17778553	0.212354
9	70333153	0.212337
12	12465107	0.212272
29	46433584	0.212247
6	29604633	0.212201
5	85539092	0.212173
20	38773043	0.212146
10	61914925	0.212086
13	10947104	0.212074
6	23123714	0.212069
29	9389425	0.212009
4	47538256	0.212004
5	107124639	0.211979
10	43272002	0.211955
4	112203394	0.211947
19	30702105	0.211936
6	47237570	0.211914
12	17997170	0.211885
14	61587252	0.211874
16	18450426	0.211809
11	63189485	0.211749
4	69324584	0.211732
21	58036270	0.21169
12	51055629	0.211659
2	97751681	0.211644
1	93665166	0.211638
1	56969767	0.211605
28	2509061	0.211557
8	68087681	0.211549
12	77151748	0.211523
8	11214996	0.211518
4	25879180	0.211507
2	83324851	0.211506
3	77353881	0.2115
28	25339672	0.211494
4	88971927	0.211485
1	6099517	0.211481
10	22564568	0.211479
25	22274010	0.211353
1	30796428	0.211342
23	33196253	0.211303
1	19229782	0.21124
3	114891802	0.211235
8	81999485	0.211175
14	32444496	0.211174
12	11232618	0.211167
4	44568872	0.211093
9	46897906	0.211082
29	29348127	0.211073
11	4378387	0.211072
17	58812943	0.21106
10	47640471	0.210967
11	49398752	0.210933
18	4461059	0.210931
1	152247982	0.210894
9	54124	0.210882
21	17693088	0.210826
2	135255106	0.210825
21	13956946	0.210739
1	48505482	0.210731
4	47495564	0.21073
2	104464233	0.210653
11	49254676	0.210634
2	40999463	0.21058
26	45690423	0.210579
1	31877341	0.210545
9	87007664	0.210533
1	126726793	0.210485
17	18260866	0.210385
17	30782445	0.210382
5	55144877	0.210359
15	75630304	0.210308
23	296340	0.21023
15	72461005	0.210181
[truncated: 41,294 more rows]

## Sheet: TableS3-XPEHH
TableS3. The top 1% candidate SNPs (red color) under selection as identified by XPEHH method
CHR	BP	xpehh value
3	69628197	0.36177
25	31081956	0.3355
16	75501265	0.332908
14	50094104	0.332704
1	131005765	0.330271
21	54712669	0.327736
26	35693567	0.326057
16	38969585	0.322297
16	38838549	0.318378
12	37271518	0.317391
16	39001336	0.312802
11	94063848	0.304154
16	75413714	0.301788
14	5760110	0.300133
1	71253456	0.299568
16	50476061	0.298985
12	19121491	0.298306
16	38910417	0.298145
26	35723235	0.297464
26	43133954	0.296551
12	72679624	0.294918
14	5725828	0.294624
13	598367	0.292325
2	129560672	0.291658
5	81576804	0.291192
11	68670327	0.291097
6	104180504	0.289516
21	43629432	0.289092
12	34984758	0.287904
5	29614124	0.283076
16	38720363	0.282329
2	118193058	0.282186
18	7879142	0.280753
13	63241165	0.280753
1	78160686	0.280366
4	29138814	0.280309
19	34291156	0.279861
11	68638601	0.279282
7	46892283	0.279102
15	27696729	0.27876
7	46932949	0.278745
3	92266607	0.278427
21	43535767	0.276622
4	24868014	0.276352
11	69106267	0.276223
20	16825854	0.275569
7	87065433	0.273968
18	34334399	0.272106
16	40506347	0.270102
13	44791734	0.269242
3	31276876	0.268558
12	72731955	0.268041
4	24897176	0.267941
12	35027103	0.266808
12	51924271	0.266766
6	104225398	0.263986
11	101423615	0.263543
8	38698228	0.263435
2	107383231	0.263418
15	47169750	0.26226
14	79473763	0.261726
7	87564238	0.261497
13	39058753	0.261298
9	18717506	0.261194
14	5678192	0.260906
25	30973348	0.259942
11	68609943	0.259293
4	98952855	0.259264
3	31330854	0.259182
9	37960364	0.258797
11	68732010	0.258223
7	47102793	0.258202
26	5687339	0.258185
15	35356844	0.257697
12	69849260	0.257265
19	44293362	0.257076
9	63599463	0.256769
24	25538484	0.256607
18	37720257	0.256218
14	5944065	0.255679
16	43954102	0.25567
7	87178558	0.255237
11	37444185	0.254895
25	31231390	0.254429
11	88837535	0.254347
7	8436689	0.254311
7	87401186	0.254045
22	31522450	0.253683
7	87326472	0.253469
11	30711750	0.253455
12	72598006	0.252242
2	51497393	0.252081
8	13469597	0.251719
15	15751842	0.251618
13	38317962	0.250302
14	79564743	0.250004
23	48729420	0.249809
16	39215507	0.248614
7	47050728	0.248564
7	4941609	0.24835
15	50293110	0.247198
20	57028266	0.24712
16	39080859	0.246321
13	73712442	0.24504
17	40586182	0.244774
20	34197186	0.243856
13	39097987	0.243829
11	68510465	0.243687
4	24749655	0.2432
11	69137181	0.242319
25	30918784	0.241219
12	72553860	0.240865
14	79510166	0.240587
2	118296925	0.240581
12	33794699	0.240343
13	44665221	0.240308
8	38565567	0.239657
8	38618209	0.239606
4	18965980	0.23954
29	39932032	0.239483
15	33661183	0.239236
1	13427553	0.239218
17	42631958	0.239204
10	2919101	0.238496
9	52313745	0.238293
20	34234127	0.238209
19	18233882	0.2378
3	30682678	0.237733
24	25089764	0.237635
3	31360161	0.237446
17	42593722	0.236987
7	87219999	0.236958
9	67961984	0.236801
7	5042197	0.236715
8	38504356	0.235738
11	12627786	0.235528
20	16875340	0.235432
11	101466533	0.235156
17	40557615	0.23515
1	78215896	0.234382
15	50163129	0.23401
16	39246435	0.233964
3	58974652	0.233916
8	103070905	0.233759
18	7828685	0.233389
4	24829633	0.232869
18	37681660	0.232268
12	69983569	0.232055
2	109579566	0.231291
22	31482759	0.230864
7	87366809	0.230799
7	29378297	0.230729
13	44732667	0.230727
12	76830304	0.230707
7	6505315	0.22995
26	19604959	0.229634
1	12615744	0.229212
21	20444454	0.229155
1	64704332	0.229145
21	43684664	0.22894
4	24432352	0.228679
13	39230563	0.228557
17	16196625	0.227488
22	52215008	0.227187
15	33749012	0.227051
11	101318272	0.227
11	68959592	0.22675
5	11554629	0.226318
20	58793294	0.226182
1	65019963	0.225958
9	79366190	0.225956
5	33344835	0.22593
15	50225075	0.22573
13	39586263	0.225651
16	39184234	0.225321
3	58900854	0.225149
7	34375434	0.224916
23	48682204	0.224693
2	14215380	0.224462
12	34905065	0.224205
8	38738827	0.223942
8	68812494	0.223332
1	1376667	0.223321
20	16762848	0.223255
12	34871188	0.223241
10	34624743	0.223189
3	14566478	0.22316
16	43928999	0.22307
9	52264147	0.223066
13	31834452	0.223062
16	75379460	0.222921
11	69039444	0.222882
13	41108121	0.222623
9	37907172	0.221851
1	27454715	0.221604
26	22664499	0.221526
2	118261232	0.221336
7	39818870	0.221214
5	98597471	0.221126
2	103544832	0.220994
11	101829999	0.220301
25	31022266	0.220289
11	12662498	0.220181
1	1413162	0.220088
11	36692223	0.220041
4	14437984	0.219924
12	29620824	0.219497
2	77928954	0.21941
4	24485240	0.219292
15	35640796	0.219198
4	88413492	0.219117
10	8407731	0.21875
27	2244633	0.218662
29	1123546	0.218375
22	52015477	0.218322
11	30680473	0.218154
3	2534062	0.21804
2	63498901	0.217277
7	50678375	0.216906
2	107316606	0.216833
14	36611178	0.216711
9	79446218	0.216666
14	83725343	0.21613
17	50212309	0.215907
10	44043018	0.215699
18	34296290	0.215595
5	82882316	0.215495
13	44698770	0.215444
3	21066665	0.215342
2	14119591	0.215187
16	75644886	0.215
16	60593182	0.213764
7	4996496	0.213357
21	5810065	0.213199
7	54190311	0.213041
2	109671384	0.212995
12	81651317	0.212988
14	56637383	0.212777
10	54096541	0.212629
14	6519988	0.212264
11	91400365	0.21205
26	22495022	0.212007
4	99050114	0.211397
1	77985840	0.211352
20	27877909	0.211166
13	44610560	0.211163
25	26010609	0.21108
7	15422080	0.21102
2	66728262	0.210966
7	55159266	0.210882
25	19602364	0.210471
12	60655516	0.21037
11	51201812	0.209951
9	75372836	0.209923
4	18924688	0.209874
20	41940315	0.209826
17	69467462	0.209749
25	31164843	0.209449
29	21562865	0.209427
14	30479460	0.209374
10	33761373	0.20872
25	37710820	0.208655
18	34373623	0.208563
7	39990404	0.208521
6	43877924	0.208457
13	44861752	0.208389
7	87605098	0.208386
10	43996273	0.208324
11	68819617	0.208264
5	23154515	0.208212
21	5352087	0.20819
12	72519894	0.208022
7	86967625	0.207913
10	8529820	0.207721
14	83589408	0.20765
4	51444895	0.207626
14	48248341	0.207499
7	39150839	0.207443
23	48802045	0.207235
4	111810220	0.207137
1	83373524	0.207098
7	29488734	0.206996
12	35131985	0.206956
12	10846338	0.206777
15	54215833	0.206565
7	55245370	0.206555
1	70230794	0.206521
8	106771679	0.206339
29	39980878	0.206126
16	3356363	0.206009
6	104056957	0.205803
17	44631174	0.205282
1	99092942	0.205261
12	34949980	0.205162
8	41246440	0.205151
17	40414865	0.205133
19	50519863	0.204995
4	57727617	0.204985
20	56894146	0.204943
1	70197774	0.204934
7	60055738	0.204898
21	55736636	0.20468
19	44138735	0.20445
14	47364018	0.204401
18	38025474	0.203968
26	22394387	0.203913
4	19051989	0.203857
16	40588536	0.203742
12	10995575	0.203691
11	68992368	0.203635
13	73765375	0.203082
7	87129803	0.203057
13	69017768	0.202955
21	5600048	0.202943
14	27136003	0.202841
3	30643238	0.202466
4	111665251	0.202428
9	37993426	0.202244
2	78079128	0.202159
7	54129629	0.20206
15	32456833	0.201861
26	5655406	0.201448
18	24054024	0.201338
14	43999919	0.200952
12	12858240	0.200773
13	31747399	0.200621
4	41241440	0.200567
9	48104865	0.200467
14	44302233	0.200449
2	128177212	0.200351
15	33709689	0.199625
7	6388866	0.19962
10	68811708	0.199364
11	51368850	0.199295
12	69882671	0.199224
13	38375642	0.199222
7	8330946	0.199087
8	51651761	0.198747
8	51621369	0.198617
26	29801265	0.198101
27	555040	0.197938
12	51957101	0.197742
3	74413392	0.197492
16	37563736	0.197431
11	23714112	0.197342
3	46269546	0.197317
18	24004929	0.19731
11	101527697	0.197104
17	50683525	0.196932
2	78000720	0.196843
8	32800197	0.196834
9	36724690	0.196736
26	5750592	0.196537
5	92734904	0.196522
11	36734061	0.196438
11	98880622	0.196207
4	51592322	0.196038
10	59858767	0.195724
17	42505436	0.195723
2	14152428	0.195671
2	63313199	0.195657
14	44038447	0.195618
8	5450496	0.195612
12	66806818	0.195592
2	103318888	0.195562
10	97618231	0.195374
16	63249433	0.19525
27	505577	0.19504
16	60352587	0.195001
1	145979871	0.19494
3	88692673	0.194932
19	13479018	0.194828
14	25571019	0.194598
1	99128985	0.194575
27	22813805	0.194154
8	106193506	0.194114
4	51640751	0.194089
7	41813640	0.193988
14	83693241	0.193928
11	30552314	0.193919
21	53468576	0.193844
21	55767281	0.193664
24	16710192	0.19347
9	12253599	0.193453
21	2116399	0.193264
26	19402517	0.193248
2	112093225	0.193145
9	48069116	0.193012
17	20120924	0.192754
21	5702700	0.192703
1	88331549	0.192678
8	13506885	0.192629
7	87507639	0.1926
6	101212746	0.192578
26	7948929	0.192493
2	38195434	0.192326
10	54151657	0.192292
3	58242774	0.192187
17	64314306	0.192165
18	23965026	0.192152
20	34161387	0.191968
7	98497618	0.191891
2	38321789	0.191888
10	60434145	0.191837
18	33980532	0.191781
7	42054890	0.191756
2	111996291	0.191497
26	12843111	0.191258
29	30184031	0.190611
16	12857270	0.190577
9	20602294	0.19029
25	15632820	0.19026
7	46075314	0.190163
13	73632302	0.190107
2	103652910	0.190105
10	37919303	0.19008
15	35451533	0.189822
1	154377317	0.189553
1	13351528	0.189529
18	27640701	0.189441
12	34608201	0.189408
5	33272419	0.189353
26	48415643	0.18933
4	14478923	0.189262
6	82906203	0.189055
11	1259124	0.189002
1	117850292	0.188977
1	13459847	0.188954
9	66754007	0.188914
26	28776710	0.188638
4	24678502	0.188588
21	55700321	0.18852
7	97171019	0.188392
1	54865591	0.188334
14	25601783	0.1883
8	103014791	0.18824
3	31498517	0.188235
17	44574900	0.188188
12	23746672	0.188049
7	98597506	0.188046
2	38145018	0.188001
12	34509187	0.187853
7	29552796	0.187848
16	56416291	0.187807
14	32546820	0.187787
18	7423048	0.187752
14	23171793	0.18757
3	2501137	0.187352
25	26120865	0.187265
2	105598322	0.186767
11	53554733	0.186674
15	14725900	0.186635
18	20963907	0.186587
18	7789949	0.186456
2	109527103	0.186383
3	31221653	0.186289
13	41215567	0.186285
3	30397915	0.186247
16	34605399	0.186076
8	10660717	0.185722
4	97012821	0.185671
11	37367249	0.185599
12	34769122	0.185481
13	3040028	0.185469
14	75554996	0.185379
3	52421122	0.185331
1	70293905	0.185303
7	46162953	0.185123
3	73923851	0.185081
1	51942640	0.184974
24	30711124	0.184937
2	68354969	0.18493
13	39144911	0.184882
2	66768518	0.184742
12	34693440	0.184681
14	6576861	0.184591
9	41629368	0.184453
3	113805185	0.184391
9	27662230	0.184324
10	44112257	0.184225
2	55609153	0.184199
18	34267314	0.18391
20	27748389	0.183873
2	69989844	0.183859
17	37296946	0.183796
11	98715508	0.183767
16	3385427	0.183557
19	41986625	0.183557
14	45212984	0.183414
3	111506485	0.183173
18	38192394	0.183162
2	85636938	0.183056
2	103418198	0.183028
11	64093356	0.182886
20	33401231	0.182786
21	55663129	0.182729
9	61954935	0.18272
10	33888144	0.182703
12	21981997	0.182553
29	404088	0.182545
5	107995138	0.181962
21	24395940	0.181916
15	55428873	0.181901
13	39973634	0.181843
19	42262928	0.181771
2	9578428	0.181497
21	53416874	0.181383
8	106226168	0.181224
1	27414767	0.180613
24	25031880	0.180578
5	92440648	0.180032
6	104134157	0.179964
15	15703282	0.179957
4	57685728	0.179956
17	40149293	0.179861
16	63283196	0.179791
13	29799962	0.179712
12	69771780	0.179436
7	40038557	0.179259
1	126262831	0.179231
17	48776682	0.179071
12	17390338	0.179062
8	32867650	0.179032
2	103836599	0.17897
15	3750169	0.178854
27	10546791	0.178794
20	12960619	0.178659
18	21287035	0.178554
20	33250319	0.178376
12	70031649	0.178373
27	6822095	0.178365
11	68788024	0.178295
14	23265839	0.178251
6	88786160	0.178237
16	37835781	0.178218
11	101021697	0.178187
11	101644572	0.178142
28	37366847	0.178108
6	34522041	0.177984
5	71906246	0.177963
17	37568548	0.177936
8	90517672	0.177867
26	19563102	0.177865
2	51605907	0.177814
19	45408983	0.177757
17	44755628	0.17774
7	98218845	0.177558
5	60509284	0.17743
4	46334541	0.17736
20	15619305	0.177074
21	20482121	0.177046
21	20401749	0.176942
10	97042379	0.176928
4	99168427	0.176886
16	56351606	0.176852
26	5611227	0.176848
7	27487257	0.176834
15	41373661	0.176798
1	17754620	0.176715
23	9667483	0.176704
12	76885923	0.176676
11	68478589	0.176638
10	2612821	0.176601
14	45492799	0.176517
20	33190919	0.176411
2	118225098	0.176326
12	17443135	0.17602
14	43924063	0.175908
20	8481124	0.175772
11	16464316	0.175748
27	34514969	0.175735
9	27581882	0.175554
1	64978949	0.175539
4	57757026	0.175491
5	81104193	0.175474
7	6541230	0.175198
19	44338514	0.175085
20	27838910	0.175076
1	24443294	0.174953
2	104606295	0.174894
18	10732739	0.174849
12	34644327	0.174806
17	9117959	0.174802
19	44254274	0.174785
10	92257641	0.174733
4	6385362	0.17458
5	101107987	0.174575
12	34478328	0.174444
3	55070625	0.174357
3	46198025	0.174345
15	54244674	0.174263
9	30970126	0.174249
8	32763501	0.174248
20	41974058	0.174103
7	54221754	0.173939
16	39141866	0.173873
3	74340381	0.173866
14	45181403	0.173823
10	18444294	0.173808
20	15650930	0.173771
8	13407700	0.173635
15	36663932	0.173594
20	49944380	0.173496
12	66705167	0.17347
12	10799659	0.173458
14	27228381	0.173324
11	21319581	0.17321
15	33796476	0.173169
6	34450752	0.173046
17	13307535	0.173002
12	63873916	0.172976
12	29274629	0.172965
3	436705	0.172903
4	35652486	0.172817
8	85546517	0.172745
13	41160584	0.172713
9	37857180	0.172698
29	39828659	0.17269
5	99063256	0.172651
2	108477285	0.172584
3	30737338	0.172468
5	108077456	0.172445
7	80368448	0.172388
7	46717263	0.172354
29	28177665	0.172059
2	64368256	0.171973
18	21335029	0.171931
21	43506873	0.17193
13	39497530	0.171871
2	118434546	0.171845
13	39457162	0.171742
12	35226552	0.171718
6	104086795	0.171678
24	17231566	0.171626
11	51296873	0.171568
26	19432307	0.171545
1	146008373	0.171544
15	50662267	0.171476
5	68520308	0.171471
19	19185036	0.171401
5	51933002	0.171349
29	1164748	0.171292
4	14528279	0.171284
4	88346728	0.171259
9	73276211	0.171131
18	34688063	0.171083
10	24371038	0.171079
8	64574159	0.170969
7	3533097	0.170721
17	40373892	0.170601
20	10755032	0.170546
4	46368965	0.17044
4	24317444	0.170381
12	72769118	0.170328
24	45754160	0.170259
4	51686073	0.170241
12	60615710	0.170115
21	38605509	0.169993
12	45185015	0.169898
9	68004356	0.169864
1	54821852	0.169831
2	52408988	0.169705
1	150914623	0.169627
12	29231919	0.169608
2	104649735	0.169522
10	63955926	0.169478
2	114062894	0.169191
1	145362221	0.169166
15	17201810	0.169104
7	50733730	0.168986
2	90899457	0.168864
7	33624308	0.16886
11	3292383	0.168827
11	18935619	0.168728
13	45229418	0.168715
6	104342124	0.168677
14	32510626	0.168666
2	103803766	0.168649
29	21573055	0.168557
15	55371131	0.168538
9	48152776	0.168496
12	10890361	0.168441
8	106733739	0.168349
20	2289828	0.168302
10	37961541	0.16827
14	36561006	0.168225
20	15141208	0.168137
4	41757641	0.168081
13	39941674	0.167974
26	22224408	0.167965
1	88378087	0.167897
19	16217489	0.167856
21	50410127	0.167833
1	17759900	0.167737
7	6322008	0.16761
18	31808406	0.1676
27	10620457	0.167437
9	73167600	0.167352
27	22782338	0.167168
14	84420503	0.167056
10	97656131	0.167025
2	35319957	0.166952
8	72592894	0.166941
5	45998955	0.166924
11	62415195	0.166912
29	35643372	0.166901
4	111888692	0.166637
8	44938705	0.166601
29	5562645	0.166293
4	6356431	0.166246
8	17058568	0.166234
4	24395421	0.16623
10	98666716	0.166165
12	34058183	0.166165
7	41894698	0.165939
16	15598312	0.165927
9	73365307	0.165831
17	54357029	0.165756
12	17486400	0.165719
7	80251983	0.165535
17	17757278	0.165468
11	74541286	0.165463
18	31915343	0.16546
2	63594428	0.165398
14	27197929	0.165396
28	39962404	0.16536
14	77129116	0.16534
24	33645974	0.165327
2	62011645	0.165277
19	13191417	0.165191
14	77165228	0.165189
11	98773664	0.164945
17	9362127	0.164943
12	76998624	0.164922
4	41003565	0.164917
7	46568712	0.164708
3	85706810	0.164698
1	88128695	0.164657
13	30926404	0.164651
29	35675023	0.164597
16	34689885	0.164526
29	27054760	0.16452
3	30981545	0.16446
11	21512371	0.164248
5	92469468	0.164224
26	22077244	0.164223
7	87430318	0.163982
16	15962082	0.163857
15	54173242	0.163854
22	10455272	0.163852
2	90856509	0.163762
2	49761085	0.16372
8	13438631	0.163663
16	15306936	0.163638
20	40512597	0.163615
17	9213635	0.163587
2	38115717	0.163579
3	21002782	0.163562
13	29830356	0.163429
19	30350776	0.16342
21	8068763	0.163416
9	66821685	0.163369
2	54996585	0.163351
4	28320845	0.163167
29	33383936	0.163117
28	33878825	0.163069
15	47134976	0.163061
1	45816172	0.16305
4	51327657	0.16287
15	35328245	0.162833
11	101867110	0.162818
21	7841859	0.162798
3	74130356	0.162668
1	70125775	0.16259
4	97103754	0.162558
2	103601413	0.162513
12	34826053	0.162381
11	18905218	0.162348
13	30972706	0.162279
16	56384422	0.162226
1	125032239	0.162211
22	27380056	0.162211
18	46197515	0.162114
26	19512878	0.162098
9	18835852	0.16206
10	1941041	0.16204
12	66734304	0.161997
14	44268709	0.161944
1	83267332	0.161876
1	15865002	0.161797
4	87206795	0.161564
12	33825688	0.161522
16	24154166	0.161453
11	64064569	0.161439
20	57063056	0.161387
27	10670394	0.161343
3	79466927	0.161342
20	34321406	0.161325
17	2658688	0.161307
18	42416411	0.161277
11	88752139	0.161235
4	14567440	0.161079
5	43675086	0.160767
17	16252208	0.160602
15	31069692	0.160467
18	38157231	0.160319
10	8580324	0.160267
7	2625416	0.160179
14	49216115	0.159842
6	106066465	0.159824
18	27687162	0.159719
4	14381942	0.159651
26	19470294	0.159646
7	15529555	0.159589
21	55804375	0.159518
17	29923359	0.159448
25	37748215	0.159441
7	45169393	0.15941
2	103357228	0.159397
26	36407571	0.159252
8	17094795	0.159242
10	34453430	0.159239
10	68935262	0.159213
16	32955750	0.159205
4	24613072	0.159195
12	33966780	0.159142
3	98531989	0.159069
5	23058006	0.159061
23	36544974	0.159018
21	38824663	0.158972
20	69082625	0.158846
18	11933814	0.158844
3	46165843	0.158701
17	65682641	0.158642
7	98396524	0.158581
5	1250915	0.158317
20	57124987	0.158313
24	51722774	0.158303
7	54699445	0.158281
13	30418746	0.158216
14	32658610	0.1582
20	61365126	0.158165
7	97070664	0.158051
16	75341789	0.157981
14	82610104	0.157971
8	32838342	0.157884
25	37677482	0.157832
2	18046932	0.157798
2	52581798	0.157725
9	79855383	0.157714
2	103716461	0.157635
11	40369671	0.157451
9	63653337	0.15739
15	3692760	0.157296
10	33677392	0.157209
11	69208064	0.157122
9	68062961	0.157089
6	55921565	0.157074
24	17184428	0.157055
27	34466678	0.156969
10	8359058	0.156941
4	109051609	0.156876
16	16550919	0.156865
12	8633461	0.156793
29	1269953	0.156713
7	80334620	0.156673
21	38739517	0.156531
9	26641907	0.156519
13	73584068	0.156364
12	9814374	0.156316
10	38283648	0.156315
7	54072506	0.156298
2	53183441	0.156274
1	15580030	0.156257
16	63343405	0.156245
7	50512975	0.156156
5	72004015	0.156139
9	52227288	0.156137
29	21632862	0.1561
18	37121077	0.156041
26	22821732	0.156023
26	38238078	0.15599
14	50225857	0.155894
23	47941296	0.155854
10	60783459	0.155827
11	60768810	0.155735
3	69829510	0.155723
2	26680865	0.155672
19	50337038	0.15562
5	110463870	0.155586
4	69388125	0.155577
25	30878745	0.155509
12	20633273	0.155478
21	33674276	0.155394
1	4875518	0.155325
15	50058803	0.155308
1	5154584	0.155299
2	6276967	0.155296
28	39991215	0.155261
2	66872937	0.155249
1	146190197	0.155231
14	45033168	0.155143
3	30337693	0.155134
15	35156214	0.154966
19	50568847	0.154966
2	77859599	0.154952
25	24813881	0.154829
19	59144812	0.154781
10	64077702	0.15478
19	47753101	0.154773
4	53003276	0.154746
4	98844414	0.154704
8	41057005	0.154666
20	56947750	0.154627
28	42061926	0.154586
25	19487186	0.154585
4	61213935	0.154574
24	56276242	0.154513
11	25753162	0.154464
3	58867316	0.154461
14	49854933	0.154432
19	40809012	0.154385
8	38380604	0.154329
13	66935575	0.15432
14	36733087	0.154238
3	74442832	0.154203
11	12710094	0.154107
18	21201308	0.154062
25	19517583	0.154041
18	35104831	0.153992
2	33957354	0.153918
17	2736378	0.153903
28	15818764	0.153865
23	36411729	0.153851
19	37525671	0.153828
11	88720671	0.153821
20	68065807	0.153676
11	98617852	0.153567
15	41448459	0.15348
6	69937288	0.153316
22	52310398	0.153148
12	35339239	0.15299
17	63859989	0.152969
18	34116011	0.152927
16	60652627	0.152801
1	121447986	0.152769
4	35371691	0.152762
1	45318610	0.152711
7	73412545	0.152709
1	62363422	0.152694
15	53961481	0.152645
6	82995053	0.152624
1	87178401	0.152616
26	1176158	0.152518
2	66609319	0.152496
12	18295269	0.152435
12	29652284	0.152407
24	10826970	0.152399
11	85646312	0.152368
2	63360750	0.152366
14	45453582	0.152314
7	8509377	0.152271
12	35556896	0.152215
10	85391793	0.152176
9	12357124	0.152112
29	28076649	0.15209
14	25665476	0.152085
1	121405734	0.152081
2	42030189	0.152036
4	87235444	0.151873
7	55085954	0.151869
15	36334737	0.151858
7	46197514	0.151856
3	30585768	0.151815
2	63535592	0.151779
10	72617227	0.151742
4	50857141	0.151718
2	91346507	0.151666
7	46120679	0.151614
10	97073830	0.151586
28	37396541	0.151574
19	50373100	0.151543
22	49788954	0.151416
19	59472869	0.151396
4	15666907	0.151337
14	36653727	0.151327
3	46228202	0.151323
13	44896145	0.1513
7	41850513	0.151226
8	68995633	0.151105
20	41698335	0.151002
4	38912730	0.15098
1	27613258	0.150978
10	54381421	0.150855
19	43981525	0.150846
8	37034094	0.150742
5	24101378	0.150698
2	34819703	0.15063
1	84410677	0.150542
4	95963819	0.150503
3	113760692	0.150434
24	13804760	0.15039
6	63295688	0.150265
8	64465517	0.150252
2	109461964	0.150235
6	78634160	0.150145
7	8362484	0.150114
11	30787202	0.150091
10	50060186	0.150002
24	24995558	0.14994
11	17601832	0.149931
11	64172987	0.14983
22	33798669	0.149825
14	73908424	0.149791
7	69523066	0.149734
3	7334204	0.14973
26	22137817	0.149597
1	99021773	0.149571
29	21395845	0.149571
7	33218942	0.149549
1	77868938	0.149441
1	141689926	0.149433
14	82579678	0.149433
18	7948359	0.149433
8	36920134	0.149371
14	75681930	0.149173
5	80873311	0.149163
8	37080405	0.149161
24	16608246	0.149157
19	16761890	0.149108
13	41227216	0.149076
12	56512831	0.149052
21	24818347	0.149047
13	39015930	0.149039
19	37404037	0.149008
19	5834482	0.148966
9	41579151	0.14896
2	53423416	0.14891
20	27988391	0.148747
12	18405909	0.148645
7	40099629	0.148586
9	12405554	0.148585
26	9074499	0.148537
10	54420712	0.148485
7	78381646	0.148459
4	51742523	0.148409
20	41589104	0.148381
1	15625874	0.148338
7	54393980	0.148328
3	55034533	0.148317
16	61439000	0.148242
6	78708653	0.148197
14	17406815	0.148179
8	20264253	0.148137
26	38278951	0.148135
10	1255175	0.1481
3	103197258	0.14798
6	75237432	0.147948
1	85779983	0.147903
11	68865158	0.147786
3	14600266	0.147781
21	44707626	0.147771
7	46968566	0.147658
7	18693174	0.147619
21	62553567	0.147522
15	41403207	0.147504
20	4636549	0.147491
26	22559566	0.147448
14	73676171	0.147415
29	1067857	0.147415
19	16116943	0.147387
2	66921383	0.147358
12	35255437	0.14733
29	27065441	0.147278
2	6042334	0.147256
1	84448640	0.147212
8	41203734	0.147184
20	43529564	0.147169
12	8750120	0.147061
20	33451738	0.146972
26	12875996	0.146972
20	58677335	0.146922
18	24428399	0.146896
19	40838453	0.146849
9	52165328	0.146841
17	9155366	0.146819
24	45722088	0.146798
7	47001249	0.146752
2	83592836	0.146723
14	79441749	0.146691
13	30367120	0.146644
11	16003596	0.146551
3	58303604	0.14646
10	44187150	0.146442
28	30681426	0.146422
2	115872917	0.146349
23	46609266	0.146332
5	29187529	0.146312
15	17251818	0.1463
24	25374440	0.146256
9	56960711	0.146127
5	92798538	0.146085
13	40015647	0.146075
17	37519944	0.146053
15	52636414	0.145983
11	51403078	0.145872
14	82534721	0.145861
20	28314284	0.145764
10	37823558	0.145752
1	5019966	0.145693
13	30712212	0.145645
29	10493731	0.145577
18	18126374	0.145545
24	25309165	0.145538
1	13282213	0.145476
2	52310902	0.145318
12	58234968	0.145302
21	47333798	0.145253
7	61931485	0.145229
15	32378265	0.145206
3	111549985	0.145181
5	105071160	0.145116
14	6874258	0.14511
6	82901201	0.145077
10	93603546	0.144916
7	53141597	0.144831
18	37641080	0.144793
1	88288787	0.144784
7	51261590	0.14469
1	15675078	0.144657
8	64402270	0.144631
21	45095805	0.144615
15	18815062	0.144601
7	55215182	0.14455
1	101088190	0.144528
2	9643635	0.144471
20	27909626	0.144333
1	103801231	0.144326
23	48513436	0.144325
13	73008928	0.144323
4	59124243	0.144306
22	15248220	0.144306
29	8405163	0.144159
2	44352486	0.144149
4	59831556	0.144102
29	30220585	0.144083
15	73156471	0.144068
12	27508027	0.144038
12	11024196	0.14403
16	22277026	0.143981
19	18003126	0.143974
21	6784589	0.143974
3	73957531	0.143928
22	52058077	0.143884
14	48286579	0.14388
11	90510793	0.143872
11	74669490	0.143852
29	14524463	0.143676
4	109860412	0.143643
3	31443956	0.1436
12	48451102	0.143531
2	103451148	0.143439
13	3222075	0.143403
24	12624935	0.14334
12	27567694	0.143299
6	45292403	0.143282
12	20572477	0.143215
5	25238315	0.143154
2	55465221	0.143136
5	80712898	0.14312
2	44696134	0.143107
29	26717275	0.143075
1	23963947	0.143015
19	18103863	0.143012
16	34568019	0.143001
16	16589208	0.142983
29	26672718	0.142963
3	94695090	0.142958
1	80179857	0.142952
13	45273812	0.142946
20	66174065	0.142915
3	88289922	0.14287
12	27657902	0.142862
26	8816020	0.142844
5	98986299	0.142821
18	31856865	0.142749
17	42561055	0.142704
6	66622844	0.142688
21	44802635	0.14268
19	40546370	0.142603
15	54122276	0.142578
6	50861509	0.14248
3	77707105	0.14247
4	18803080	0.14244
7	34343047	0.14244
26	28739781	0.142409
11	16035111	0.142406
12	35501931	0.142399
21	52594565	0.142376
19	54879906	0.142366
22	27414770	0.142357
10	75535551	0.142338
2	38021900	0.142334
28	40521920	0.142245
6	82782072	0.142233
20	27484930	0.142199
3	111459414	0.142131
6	56230874	0.142088
22	30243492	0.142084
21	62466660	0.142053
23	14127531	0.14204
4	69486169	0.141935
4	28354323	0.141928
5	65188770	0.141732
6	49404101	0.14166
3	116010625	0.141555
9	58802250	0.141549
21	8036874	0.141426
4	56580174	0.141416
7	53103055	0.141392
5	82946143	0.141371
18	51991994	0.141351
1	103769606	0.141329
5	23201246	0.141232
22	52123375	0.14117
5	68701091	0.141158
10	85246787	0.141085
28	37318247	0.141071
22	19983941	0.141055
1	146039340	0.141042
6	34708150	0.14101
14	30411403	0.140992
24	25411585	0.140991
5	64764874	0.140952
6	83033912	0.140923
1	4922650	0.140883
2	105560614	0.140883
16	58446275	0.140877
24	25594404	0.140851
4	24943529	0.140829
7	71052597	0.140812
29	30141598	0.140797
12	63843190	0.140793
25	4934933	0.140775
4	41171684	0.140732
14	22571596	0.140719
12	35441540	0.140684
7	46751363	0.140679
1	59140875	0.140649
16	65734610	0.140646
8	94525781	0.140455
9	19504595	0.14041
24	15811882	0.1404
15	39127405	0.140363
11	21495972	0.140338
14	75718637	0.140294
20	58868438	0.140237
29	23064149	0.140237
1	46002412	0.140185
18	37247801	0.140154
2	32435308	0.140136
9	73481532	0.140068
8	7002403	0.140053
17	40623364	0.139977
15	50693833	0.13997
11	91371019	0.139861
10	77707272	0.139823
5	71815928	0.139806
4	36690519	0.139801
10	68754789	0.139794
10	3020809	0.139764
17	37170022	0.139745
12	15191792	0.139719
10	74306782	0.139701
4	75958386	0.139695
2	119046372	0.139643
15	28476942	0.139623
7	34287976	0.139613
9	3118287	0.139555
7	76665281	0.139488
1	79359959	0.139441
12	13247979	0.139423
6	83761149	0.139374
12	35586065	0.139364
4	35939396	0.139353
2	58135484	0.139352
5	15103922	0.139329
20	6339411	0.139233
21	44860383	0.139231
4	81056965	0.139214
19	17851774	0.13919
29	29536412	0.13914
17	33572361	0.139055
1	15713247	0.138989
4	10067567	0.138957
13	39383052	0.138947
12	51854749	0.138931
2	16846202	0.138919
12	9642597	0.138908
18	34173739	0.1389
5	33021629	0.138893
1	94239394	0.138887
5	90361913	0.138869
14	75755254	0.138857
25	40200987	0.138842
1	12582082	0.13882
21	44739626	0.138785
23	9852385	0.138685
19	44023061	0.138664
14	30066926	0.138636
12	20697803	0.138633
13	3173512	0.138619
14	61221625	0.138558
12	2498748	0.138553
3	88251876	0.138455
22	10504602	0.138451
14	83546906	0.138397
13	45241180	0.138395
15	50108565	0.138323
9	41682863	0.138303
15	16294681	0.138257
1	85808941	0.138241
6	74987343	0.138241
5	108226821	0.138227
2	85548976	0.138197
20	58754284	0.13806
12	17523629	0.138059
19	29181149	0.137988
29	10298344	0.137934
16	31590216	0.137906
12	76743593	0.137764
29	13356120	0.13768
29	21833043	0.137645
3	69194116	0.137633
10	84309599	0.137584
5	32984362	0.137563
8	93355024	0.137561
22	945922	0.137484
15	32505897	0.137483
19	43945012	0.137483
27	34565036	0.137413
11	51164273	0.137401
24	9883500	0.137347
13	29403657	0.137323
6	94202912	0.137312
16	33005187	0.137298
11	62446881	0.137263
13	45000741	0.137198
7	12654744	0.137158
14	6904659	0.137158
8	38777834	0.137127
11	60703320	0.137067
10	3350060	0.137061
19	47611634	0.137048
8	38454821	0.13704
9	83539979	0.136992
5	71848626	0.136974
15	33085256	0.136962
24	56685362	0.136946
16	15711331	0.136841
26	27787938	0.136799
12	35402998	0.136793
6	63265842	0.136751
5	87545603	0.13671
28	33997176	0.136707
4	52944171	0.136706
1	71172860	0.136655
2	91288695	0.136556
11	98686544	0.136547
4	10538527	0.136534
25	38029781	0.136434
28	22768730	0.136391
12	33877119	0.136375
7	15136184	0.136363
23	17136773	0.136347
2	128081488	0.136343
1	140415818	0.136299
19	4902403	0.136272
19	27344876	0.136216
16	36305677	0.136206
28	32089785	0.136164
9	20688877	0.136153
19	31059310	0.136134
7	43256417	0.136119
5	96129109	0.136024
9	79800476	0.136022
8	85439563	0.13599
6	98557102	0.13595
2	3684835	0.13594
17	55778637	0.135888
10	74803720	0.135842
4	47837380	0.135814
13	41071978	0.135814
1	70077240	0.135772
3	85674180	0.135753
17	65794994	0.13574
6	19994814	0.135709
4	24319537	0.135706
10	60822765	0.135698
7	70802329	0.135694
6	95840225	0.13559
1	83306160	0.135549
2	84322756	0.135534
5	81075141	0.135451
26	9258763	0.135423
6	72256280	0.135421
12	64495080	0.135415
2	111374018	0.135407
5	88940487	0.135407
10	66361054	0.135407
7	47151277	0.135364
27	11799153	0.135348
16	50526622	0.135343
5	81159468	0.135338
2	63272054	0.135277
10	2458539	0.135229
9	73446853	0.135188
12	35372121	0.13518
10	32704284	0.135125
6	112373202	0.135121
8	85326494	0.135056
9	20720160	0.135043
13	45240588	0.135008
4	35717882	0.134963
17	50978847	0.134949
4	88487448	0.134913
13	45243990	0.134893
8	68958341	0.134888
5	58016578	0.134812
27	36817696	0.134796
13	73809676	0.134764
10	59788308	0.134687
6	56045128	0.134671
13	47547009	0.134646
26	9197779	0.13461
8	93433449	0.134578
20	66139666	0.134541
19	4704734	0.134491
1	53569285	0.134452
29	5060524	0.134281
25	24703981	0.134221
1	75812333	0.134207
25	16026638	0.134156
4	98989270	0.134149
9	41831429	0.134098
2	31281996	0.134083
8	53326165	0.134078
13	45239220	0.133994
27	11710408	0.133968
7	58050462	0.133909
15	60622912	0.133901
11	91447438	0.133887
4	32922975	0.133881
10	62588518	0.13383
7	39760432	0.133765
2	34009670	0.13372
5	45210327	0.133609
10	85501047	0.133597
16	37532797	0.133586
24	41230684	0.13349
22	6633530	0.133313
13	45241717	0.133227
17	69301771	0.133159
7	61765314	0.133129
20	49837955	0.13311
12	39916514	0.133096
18	38119668	0.133047
17	61303493	0.132987
29	14291506	0.132971
12	76797374	0.132957
10	26526103	0.132954
19	4851221	0.132914
23	35883283	0.132899
16	66292107	0.132826
29	10621779	0.132722
28	32895118	0.132706
1	15898241	0.132695
10	11808699	0.132692
20	44282670	0.13261
10	67060374	0.132498
13	45240876	0.132436
13	30759048	0.132379
1	145403049	0.132357
12	30635831	0.132352
18	33927185	0.132349
12	28409877	0.132328
2	53795934	0.132307
21	6746340	0.132295
7	3420304	0.13227
1	87285145	0.132237
7	39064356	0.132227
2	51554046	0.132213
28	42022182	0.132197
12	22010585	0.13219
19	4814524	0.132169
1	45883122	0.13207
26	19779857	0.132046
2	19120923	0.131991
29	32731389	0.131954
2	111963489	0.131928
16	75815330	0.131922
9	42648993	0.131896
12	34326909	0.131863
7	78352580	0.131861
2	112168733	0.131829
2	78168315	0.131796
10	72704717	0.131793
13	2973462	0.131768
1	58994299	0.131716
12	8700289	0.131631
24	16641024	0.13162
11	30587147	0.13159
2	108782068	0.131568
15	74440888	0.131549
21	47367092	0.131546
7	50177811	0.13153
9	4326527	0.131522
14	2951624	0.131481
13	45244315	0.131453
1	47673747	0.131448
9	36761694	0.131329
17	25166029	0.131291
12	71251873	0.131284
13	31014010	0.131273
19	4664978	0.131179
24	51654967	0.131156
3	60681285	0.131139
7	51306984	0.131137
4	47769513	0.130945
11	60642283	0.130916
28	19248672	0.130879
11	65482853	0.130872
21	651816	0.130851
1	28363292	0.130838
5	23110876	0.130804
19	50426614	0.1308
9	27490477	0.130767
4	52020449	0.130714
12	50020243	0.130657
22	10247758	0.130653
23	5008146	0.130614
1	101013357	0.130594
16	13856442	0.13058
4	95999868	0.130538
9	54344329	0.130506
27	16691300	0.130469
16	31473464	0.130372
13	29565336	0.130367
1	27908549	0.130331
14	75586972	0.130276
15	39098797	0.13017
3	47355664	0.130165
2	37897703	0.130008
26	24111036	0.129998
12	74711767	0.129986
9	79753186	0.129977
2	103389189	0.129954
11	60613509	0.129906
1	3060222	0.129766
15	39163753	0.129764
8	60590800	0.129649
1	154211708	0.129617
13	30493681	0.12955
5	57951564	0.12952
13	39336036	0.12951
26	19812897	0.12951
18	34641684	0.129508
19	48534597	0.129498
8	7929924	0.129469
11	29164274	0.129444
19	19515619	0.129434
8	76269176	0.129418
11	80702737	0.129412
4	93480743	0.129373
12	26890959	0.129356
23	9881324	0.129351
5	105034110	0.129333
15	14803896	0.129287
1	5211110	0.129263
12	58476482	0.129256
15	30270932	0.129251
4	69324584	0.129197
20	15080454	0.129187
11	64124789	0.129092
14	47314559	0.129079
16	19297398	0.129071
16	50849956	0.129054
8	76317776	0.129031
3	34132776	0.129015
9	60969605	0.128939
17	2342632	0.128934
2	82523695	0.128927
7	15470575	0.128899
10	74906896	0.128873
7	46539792	0.128864
7	45830609	0.128852
16	3309660	0.128852
18	34610626	0.128794
4	51407578	0.128685
2	114141857	0.128651
12	18337996	0.128649
27	4400481	0.128623
10	34328411	0.128585
3	94254550	0.128539
19	18357354	0.128498
3	30440599	0.128418
10	54218435	0.128391
13	44562098	0.128362
4	61119589	0.128267
25	37861798	0.128243
21	51255432	0.128236
16	52743060	0.128207
25	5816488	0.128119
20	6300372	0.128117
6	88868406	0.128105
17	13779317	0.128079
11	68445387	0.12805
14	25834675	0.128013
19	42140022	0.127957
20	63237467	0.127862
9	36663114	0.127849
18	36101427	0.127842
11	39372620	0.127822
5	82912871	0.127776
8	64829974	0.127771
12	39993999	0.12775
28	35143876	0.127706
6	72225383	0.127679
1	18198617	0.127644
9	18676389	0.127642
3	79426085	0.127594
7	71525169	0.127586
11	84995748	0.127554
19	31000654	0.127515
10	59889932	0.127514
10	43333293	0.127372
3	113683257	0.127361
11	87683126	0.127349
18	3166116	0.127278
10	32737353	0.127256
14	84481981	0.12721
28	33953945	0.127206
6	82905977	0.127164
8	76232572	0.127155
25	12939783	0.127154
11	22999416	0.127151
1	99063921	0.127073
25	16109010	0.127064
12	63953061	0.12706
7	71495847	0.127014
20	27795523	0.126965
6	82779273	0.126961
9	66705457	0.126935
10	17153006	0.126889
17	17828005	0.126884
1	26258890	0.126824
28	24656382	0.126817
29	10038578	0.126817
25	39794031	0.126799
13	72964441	0.126779
12	5758188	0.12675
22	31452643	0.126746
8	73988634	0.126725
29	30258637	0.126651
28	38657984	0.126642
12	42899673	0.126639
24	25343427	0.126639
19	59112685	0.126598
2	105640392	0.12654
6	82905979	0.126531
12	52014985	0.126524
5	25206461	0.126523
21	21620254	0.126517
4	46415107	0.126462
1	42056149	0.126445
8	94454691	0.126429
1	146147156	0.126428
11	60564735	0.126427
8	74020716	0.126426
6	50890395	0.126368
12	34295846	0.126367
1	145268152	0.126354
3	75355389	0.126291
10	95003080	0.126276
13	67429357	0.126245
14	6842032	0.126224
9	81832060	0.126208
15	55745007	0.126194
6	101088510	0.126192
4	38396504	0.126143
19	47431087	0.12614
12	27299581	0.126105
9	80806229	0.1261
3	88857917	0.126097
7	46398001	0.126073
1	50509093	0.125997
1	22165524	0.125948
28	382405	0.125945
20	16968040	0.12587
1	77818649	0.125863
11	36573763	0.125841
21	47410041	0.12582
14	58684138	0.125814
1	19199769	0.125784
29	38968588	0.12577
28	31848828	0.125731
19	5757356	0.125699
17	40027472	0.125639
12	32550521	0.125635
2	128219039	0.125599
18	34066925	0.125566
29	43567940	0.125546
17	46524301	0.125512
13	65887410	0.12546
10	16503809	0.125435
17	29733825	0.125432
18	32128153	0.125422
14	43970081	0.125411
1	140245191	0.125343
20	33496868	0.125341
11	78494272	0.125319
11	90320496	0.125258
10	38214119	0.125256
5	29057198	0.125196
12	56125790	0.125184
5	80665362	0.125114
23	48594217	0.125085
5	45931524	0.125019
6	48312591	0.125007
6	82906041	0.124993
29	34174211	0.124984
16	75769565	0.124933
13	1608254	0.124842
2	119177304	0.124841
28	32822203	0.12481
16	37870270	0.124794
3	78902836	0.124697
7	55126166	0.124677
3	52453435	0.124636
26	36610670	0.12463
3	84243949	0.124628
1	106279213	0.124522
10	93134213	0.124502
1	123439457	0.124455
14	45405315	0.12441
6	56266918	0.124393
21	44892775	0.124386
8	85476558	0.124383
4	10116756	0.124356
21	32951494	0.12435
29	12097987	0.124256
19	30965293	0.124234
18	55002323	0.124231
11	78034505	0.124159
23	17172494	0.124155
18	22084687	0.124088
8	88246331	0.124056
2	68392864	0.12405
10	77781045	0.124042
8	9199787	0.124026
1	51814695	0.124014
24	8255666	0.124
20	12922422	0.123901
10	87883505	0.123861
10	85302012	0.12377
15	50775985	0.123721
12	64372868	0.123691
7	3334072	0.123671
15	74543667	0.123646
11	1603340	0.123593
11	1290652	0.123589
3	74174497	0.123539
17	13272197	0.123466
1	50294704	0.123464
2	68290722	0.123454
10	34413175	0.123448
12	16269554	0.123399
5	109018726	0.123394
12	35792679	0.12336
12	14713754	0.123358
4	86475937	0.123343
14	77237636	0.123279
17	65763982	0.123254
12	18579654	0.12324
11	53523547	0.123112
9	4824900	0.123109
24	1126457	0.123072
19	5937539	0.123071
3	73805718	0.123047
9	30922727	0.123047
8	71005219	0.123032
4	27966272	0.12302
18	22121417	0.123007
2	18089670	0.122983
14	54460686	0.122958
8	62756581	0.122955
13	31714822	0.122952
26	19368482	0.122923
23	48186494	0.122908
10	12014693	0.122867
2	52441508	0.122866
10	3108218	0.122861
5	88628358	0.122842
5	65101558	0.122835
20	49703669	0.122756
8	9237630	0.122748
26	39606093	0.122733
1	75851896	0.12271
27	9939593	0.122662
10	45032545	0.122653
19	48574180	0.122627
12	8796708	0.122624
7	80444512	0.122608
21	62397916	0.122606
1	22042592	0.122577
12	75056548	0.122568
29	10575529	0.122568
27	23463971	0.122545
7	8556968	0.122537
10	59716485	0.122391
5	38056279	0.122363
2	97795034	0.122279
24	25141900	0.122265
7	46858725	0.122196
17	65995730	0.12218
1	26359672	0.122178
26	9225892	0.122134
10	14570479	0.122092
14	44334247	0.122073
10	40175228	0.122047
4	60689489	0.12201
20	12892132	0.122006
1	77905331	0.122
23	39783319	0.121979
20	42121718	0.121956
8	68919936	0.121947
5	33379404	0.121909
24	45846526	0.1219
4	27949204	0.121888
16	7982907	0.12186
15	52584488	0.121814
10	1416835	0.121803
10	26972551	0.121769
11	8150493	0.121766
4	93827917	0.121753
29	31922214	0.121732
26	23508864	0.12172
18	10701456	0.121682
1	92365620	0.12166
17	50086518	0.121642
3	14501250	0.121558
1	147833361	0.12155
25	26041772	0.121525
29	35472840	0.121507
9	73680324	0.12139
6	58844002	0.121381
26	9106530	0.121339
6	82906784	0.121336
11	91330964	0.121309
16	16117634	0.121281
12	65689243	0.121271
8	81575622	0.121252
15	28521367	0.121186
2	44760631	0.121152
26	22041442	0.121149
8	11651928	0.121089
8	64705508	0.12101
12	33995714	0.121003
29	31853805	0.120991
2	70075677	0.120974
6	58770780	0.120959
21	44947154	0.120944
5	76107703	0.120918
19	16605393	0.120895
16	32925241	0.12088
15	56776128	0.120826
3	88744487	0.120801
10	87815620	0.120783
15	73188592	0.12078
22	3462188	0.120759
16	3455395	0.120757
1	5049184	0.120726
19	4975477	0.120724
8	40798147	0.12068
28	31291813	0.120653
23	48434850	0.120648
17	35865966	0.120647
21	32836155	0.12064
1	88428426	0.120606
3	73609489	0.120537
1	51972184	0.120522
2	108852120	0.120522
12	52190596	0.120516
5	80408985	0.120474
12	72457197	0.120469
7	54323301	0.120436
29	6685143	0.120421
17	43853789	0.120379
17	51065081	0.120378
8	1190183	0.120324
22	33557118	0.120276
23	4652764	0.120241
1	83406572	0.120237
15	22203146	0.120176
2	32072413	0.120138
28	21652758	0.119955
10	34371527	0.119943
4	115537623	0.119939
2	29287557	0.119929
2	9610581	0.119906
2	64454675	0.119895
1	74742740	0.119888
10	18526301	0.119841
4	111627929	0.119838
2	103520010	0.119828
8	62582265	0.119801
13	31633995	0.119791
16	75676797	0.119747
8	93383562	0.119726
20	66205148	0.119683
22	20153868	0.119659
3	94627299	0.11965
10	11838319	0.119634
18	52029619	0.119607
6	89505201	0.119569
16	52848775	0.119568
1	130395222	0.119561
4	36530756	0.119557
26	12793486	0.11954
16	16516499	0.119528
17	50396711	0.119504
16	66247564	0.119442
4	96200158	0.119431
4	47802445	0.11942
20	68145017	0.119396
16	60623162	0.119324
16	65685138	0.119285
1	18149506	0.11927
7	61882728	0.119217
1	127591732	0.119191
11	34741356	0.119182
2	67202240	0.119141
16	16421740	0.119029
6	34556008	0.119027
1	24321451	0.11902
1	141727421	0.119012
4	32809343	0.118957
21	27393050	0.11895
9	72752456	0.118942
16	60295205	0.118911
20	48436764	0.118897
1	100929642	0.118833
17	20885218	0.118826
12	76958157	0.118739
1	106329592	0.118702
11	61413746	0.118694
2	84122854	0.118668
7	57997743	0.118661
12	42849662	0.118631
21	39261673	0.118625
12	81603093	0.118608
2	85498564	0.118607
10	33719768	0.118576
7	55515786	0.118568
6	45176457	0.118555
14	23224200	0.118552
3	50386489	0.118529
13	3009364	0.118443
15	36536117	0.118375
12	51742599	0.118352
7	36396710	0.118301
7	54423585	0.118271
8	51573395	0.118269
29	13107413	0.118236
16	26640028	0.118223
3	100664105	0.118146
16	52207217	0.118117
22	54894310	0.118114
20	3693525	0.118093
14	42254960	0.118068
8	40845992	0.118046
18	46251173	0.118042
2	85581732	0.118029
10	17044540	0.118003
10	61101962	0.117995
1	64664986	0.117993
8	76640237	0.117959
2	62050252	0.117954
13	77423273	0.117946
13	78790704	0.117932
15	47060976	0.117888
16	56590752	0.11786
7	15600048	0.117839
13	29362003	0.117819
7	6358818	0.117778
11	95047098	0.117744
10	11918312	0.117731
29	43450597	0.11752
[truncated: 38,231 more rows]

## Sheet: TableS4-LFMM
TableS4. The top 1% candidate SNPs (red color) under selection as identified by the LFMM method
CHR	BP	zscore	-log10(pvalue)	p-value
11	94063848	11.4063	28.1862	6.51274e-29
26	35693567	11.3457	27.9094	1.23187e-28
21	23362856	-11.1924	27.2147	6.09909e-28
13	50326724	10.9334	26.0587	8.73595e-27
28	16988220	-10.9001	25.9116	1.22575e-26
11	18266709	10.7045	25.0558	8.79518e-26
3	69628197	10.6663	24.8904	1.28706e-25
22	24003563	10.4868	24.1183	7.61612e-25
13	63241165	10.4212	23.8391	1.4485e-24
23	38738680	10.2756	23.2246	5.96268e-24
16	50476061	10.2198	22.9909	1.02108e-23
2	129560672	10.1438	22.6747	2.11516e-23
1	71253456	-10.0554	22.3089	4.91054e-23
19	58481174	-10.0165	22.1488	7.09907e-23
17	52409324	-9.99992	22.0809	8.30063e-23
1	37047090	9.89928	21.67	2.13804e-22
6	85747726	9.82917	21.3858	4.11325e-22
12	37271518	9.79687	21.2555	5.55259e-22
16	22367844	9.71414	20.9234	1.19295e-21
2	106410342	9.64026	20.6288	2.3507e-21
6	107174494	-9.6097	20.5075	3.10817e-21
13	2253522	-9.60195	20.4768	3.33591e-21
21	54712669	9.54686	20.2591	5.50637e-21
1	131005765	-9.5356	20.2148	6.09804e-21
16	18233816	-9.53255	20.2028	6.26921e-21
20	38812251	9.43149	19.8068	1.56018e-20
27	7181367	-9.41496	19.7424	1.80956e-20
22	53322221	-9.40985	19.7225	1.89436e-20
20	38773043	-9.38891	19.6411	2.28501e-20
15	51281203	9.38852	19.6396	2.29315e-20
28	28969709	-9.38453	19.6241	2.37636e-20
3	57309029	9.34405	19.4672	3.41045e-20
5	81576804	9.31548	19.3568	4.39738e-20
15	52410456	9.30467	19.3151	4.84028e-20
26	6959559	-9.254	19.1203	7.58123e-20
4	67828621	9.23505	19.0476	8.96118e-20
11	72366131	9.15868	18.7562	1.75302e-19
29	48331944	9.13083	18.6504	2.23645e-19
24	41749535	9.12143	18.6148	2.42758e-19
6	4440548	-9.10812	18.5644	2.7264e-19
24	35916592	9.09573	18.5176	3.037e-19
2	103162957	-9.08536	18.4784	3.32364e-19
13	598367	9.07364	18.4342	3.67996e-19
23	14595018	-9.07269	18.4306	3.71029e-19
28	11237186	-9.06248	18.3921	4.05403e-19
6	102187731	-9.03899	18.3037	4.96922e-19
4	40508729	-9.0143	18.211	6.15195e-19
2	125458128	9.01229	18.2034	6.25974e-19
3	34605119	9.00022	18.1582	6.94683e-19
5	22669912	8.96556	18.0286	9.36199e-19
15	48634956	8.96329	18.0202	9.54596e-19
11	16560441	8.96024	18.0088	9.79974e-19
29	32020634	-8.95837	18.0018	9.95795e-19
8	58467653	-8.90486	17.8028	1.57483e-18
6	6993314	8.90071	17.7874	1.63168e-18
1	128729907	8.88228	17.7191	1.90953e-18
9	60445876	-8.85396	17.6144	2.43014e-18
2	104507156	-8.853	17.6108	2.45013e-18
3	115593701	-8.84664	17.5873	2.58618e-18
1	137218819	-8.80309	17.427	3.74099e-18
23	38425238	-8.79529	17.3984	3.99601e-18
22	44534959	8.79187	17.3858	4.11299e-18
5	21181072	8.78785	17.3711	4.2551e-18
20	1475190	-8.75014	17.233	5.84729e-18
24	48674852	-8.74728	17.2226	5.99009e-18
26	34557139	8.71417	17.1018	7.90974e-18
13	46894747	8.71362	17.0998	7.94645e-18
16	9883572	-8.71083	17.0897	8.13425e-18
1	108061414	-8.71001	17.0867	8.19054e-18
8	90098317	8.69808	17.0433	9.05076e-18
16	38172552	-8.68125	16.9822	1.0419e-17
1	49309311	8.65804	16.8981	1.26457e-17
11	94262857	8.65264	16.8785	1.32277e-17
2	44696134	-8.64497	16.8508	1.41009e-17
7	42183188	8.64482	16.8502	1.41183e-17
23	38636122	8.64401	16.8473	1.42135e-17
14	10065480	-8.63978	16.832	1.47236e-17
12	16053513	-8.63843	16.8271	1.48901e-17
3	52527335	8.63449	16.8129	1.5385e-17
6	102153111	8.60296	16.6992	1.99893e-17
12	49512514	-8.59797	16.6812	2.08333e-17
6	34297163	-8.5863	16.6393	2.29469e-17
13	46219811	8.57686	16.6053	2.4812e-17
22	29868106	-8.57492	16.5984	2.52115e-17
11	100134741	8.55343	16.5213	3.01067e-17
3	69548410	8.54736	16.4996	3.16542e-17
12	39069596	-8.52242	16.4104	3.88658e-17
22	50940245	8.51833	16.3958	4.01972e-17
28	39921483	8.50827	16.3599	4.36571e-17
2	130337330	-8.5041	16.3451	4.51776e-17
19	15195470	8.49669	16.3187	4.80077e-17
26	14819714	8.48753	16.2861	5.17545e-17
18	51476226	8.47178	16.2301	5.88733e-17
6	33293819	8.46708	16.2134	6.11799e-17
23	9305097	8.45792	16.1809	6.59355e-17
20	47777531	-8.45612	16.1745	6.69109e-17
18	51704958	-8.44634	16.1398	7.24717e-17
20	13835689	8.4448	16.1344	7.33872e-17
11	45141794	-8.41933	16.0443	9.03032e-17
27	43601464	-8.41052	16.0132	9.70096e-17
3	73996029	-8.40006	15.9763	1.05612e-16
5	102093627	8.39765	15.9678	1.07703e-16
11	41158331	-8.36094	15.8386	1.44994e-16
19	55758384	8.32072	15.6977	2.00569e-16
12	22054337	8.30286	15.6353	2.31558e-16
11	36405177	8.29954	15.6238	2.37808e-16
29	3457804	-8.29188	15.5971	2.52889e-16
1	51550081	-8.29169	15.5964	2.53274e-16
29	30948901	-8.25898	15.4826	3.29159e-16
7	81315974	8.25166	15.4572	3.48993e-16
18	8022776	-8.25136	15.4561	3.49829e-16
2	113837007	8.24829	15.4455	3.5852e-16
13	59734758	-8.24676	15.4402	3.62945e-16
15	70842846	8.23566	15.4017	3.96568e-16
19	26777010	-8.22953	15.3804	4.16445e-16
8	106301029	8.22039	15.3488	4.47898e-16
27	42118210	8.20405	15.2923	5.10101e-16
7	3170397	8.19205	15.251	5.61106e-16
17	43774803	8.17576	15.1948	6.38504e-16
12	70401048	8.17277	15.1845	6.53837e-16
5	540200	-8.17192	15.1816	6.58249e-16
9	86358887	8.17036	15.1762	6.66424e-16
16	55143429	8.15811	15.1341	7.34318e-16
28	28922723	-8.1543	15.121	7.56761e-16
1	63679693	-8.15166	15.112	7.72733e-16
26	49583839	-8.14383	15.0851	8.22082e-16
13	62353005	8.13954	15.0704	8.50384e-16
5	73082246	-8.13462	15.0535	8.84049e-16
8	10575370	-8.11819	14.9973	1.00628e-15
22	49526331	8.115	14.9864	1.03192e-15
1	148424629	-8.10248	14.9436	1.13876e-15
17	32273740	8.08396	14.8804	1.3171e-15
6	97443273	-8.08142	14.8717	1.3436e-15
3	73957531	8.07137	14.8375	1.4538e-15
6	89388222	8.06852	14.8278	1.48654e-15
1	8586569	8.06193	14.8054	1.56534e-15
1	2129907	-8.05856	14.7939	1.60721e-15
3	2395582	-8.05785	14.7915	1.61615e-15
19	60320600	8.04982	14.7643	1.72085e-15
6	81014570	8.04858	14.7601	1.73758e-15
10	48931840	8.03562	14.7161	1.92283e-15
9	29023433	8.02395	14.6765	2.10612e-15
10	76046547	8.01117	14.6333	2.32643e-15
3	60954429	8.01059	14.6313	2.33697e-15
15	38232328	8.00474	14.6116	2.44596e-15
11	94191560	8.00445	14.6106	2.45136e-15
2	85006571	7.97406	14.5081	3.10402e-15
13	13450128	-7.96093	14.4639	3.43627e-15
25	31976192	7.95983	14.4602	3.46577e-15
12	57003852	-7.95477	14.4432	3.6042e-15
5	17744519	7.95288	14.4369	3.65718e-15
16	5160789	-7.94349	14.4053	3.93269e-15
7	50896808	-7.94045	14.3951	4.02592e-15
4	23173385	-7.93719	14.3842	4.12874e-15
21	64521124	7.92966	14.3589	4.37575e-15
15	72998924	-7.92689	14.3497	4.47032e-15
10	72617227	7.91515	14.3104	4.89336e-15
1	16247710	7.91331	14.3042	4.96328e-15
1	31246803	7.90937	14.2911	5.11618e-15
4	92585577	7.90451	14.2748	5.3111e-15
3	66532830	-7.89706	14.2499	5.62417e-15
12	78377667	7.89677	14.249	5.63673e-15
7	67177953	-7.89606	14.2466	5.66793e-15
2	71515777	-7.89004	14.2265	5.93608e-15
20	38605451	-7.88806	14.2199	6.02714e-15
11	25513240	7.88361	14.2051	6.23637e-15
17	48304342	7.87852	14.1881	6.48469e-15
29	10764059	-7.87483	14.1758	6.67082e-15
16	23494636	-7.87037	14.1609	6.90327e-15
2	48961191	-7.86872	14.1555	6.99084e-15
13	62467314	-7.84725	14.0841	8.23947e-15
18	48851932	7.84034	14.0612	8.68564e-15
17	50914494	-7.83978	14.0593	8.72323e-15
11	40826946	-7.8393	14.0577	8.75544e-15
11	73288800	7.83893	14.0565	8.78004e-15
29	39183152	7.83868	14.0557	8.79666e-15
7	50599960	-7.83783	14.0529	8.85405e-15
11	94234338	7.83623	14.0476	8.96256e-15
4	86865779	7.83036	14.0281	9.37321e-15
2	48583647	7.82152	13.9988	1.00269e-14
21	12943171	-7.82092	13.9968	1.0073e-14
1	8508813	-7.8136	13.9726	1.06508e-14
13	13769617	-7.81252	13.969	1.07388e-14
25	37861798	7.81207	13.9676	1.07755e-14
23	41824224	-7.8026	13.9363	1.15802e-14
5	67662170	7.79909	13.9247	1.18938e-14
24	11953317	7.79828	13.922	1.19675e-14
3	13871074	-7.78187	13.8679	1.35551e-14
1	14421890	7.77611	13.8489	1.41612e-14
9	77235536	7.77557	13.8471	1.42187e-14
14	74102784	7.76705	13.8191	1.51672e-14
10	52571827	7.76125	13.8	1.58481e-14
26	14744878	7.75566	13.7816	1.65333e-14
1	62031369	7.7459	13.7496	1.77993e-14
29	37760047	7.7454	13.748	1.78662e-14
21	56645730	7.74454	13.7452	1.79825e-14
17	67683635	-7.74002	13.7303	1.86068e-14
5	22714358	7.7375	13.7221	1.89641e-14
15	47448088	7.72805	13.6911	2.03659e-14
20	26605872	-7.7275	13.6893	2.04515e-14
20	47098943	-7.72601	13.6844	2.06815e-14
15	76409846	-7.72512	13.6815	2.08216e-14
6	78924159	-7.72059	13.6667	2.15434e-14
4	42410306	7.71642	13.653	2.22309e-14
1	84906630	7.70809	13.6258	2.36696e-14
28	20205138	-7.70582	13.6184	2.40768e-14
24	8626877	7.70026	13.6002	2.51059e-14
22	49295664	7.6948	13.5824	2.6157e-14
24	51110779	7.69444	13.5812	2.62279e-14
21	11582601	-7.69339	13.5778	2.64351e-14
8	88326408	-7.69307	13.5768	2.64988e-14
2	51299755	7.67517	13.5185	3.03069e-14
10	41846674	7.67474	13.5171	3.04053e-14
13	10748951	-7.66958	13.5003	3.1603e-14
4	74850129	-7.6543	13.4506	3.54311e-14
3	7798148	-7.64779	13.4295	3.71997e-14
8	77685605	-7.64424	13.418	3.81978e-14
22	36276311	-7.63951	13.4026	3.95711e-14
12	48033655	7.63775	13.3969	4.00949e-14
4	45740281	-7.63647	13.3928	4.04779e-14
5	23262939	-7.62474	13.3548	4.41774e-14
20	39260276	7.61975	13.3386	4.58513e-14
2	43747822	7.61493	13.3231	4.7525e-14
11	59228716	-7.61064	13.3092	4.9067e-14
28	37216964	7.61031	13.3081	4.91891e-14
7	54190311	7.59865	13.2705	5.36422e-14
11	89877741	-7.59337	13.2535	5.57877e-14
8	2344080	7.5834	13.2213	6.00708e-14
5	101975510	7.57813	13.2044	6.24595e-14
1	112960571	-7.57767	13.2029	6.26742e-14
10	48988347	7.57314	13.1883	6.48124e-14
13	8825453	7.57129	13.1824	6.57084e-14
10	58063283	7.5707	13.1805	6.59935e-14
11	21909200	7.5557	13.1323	7.37376e-14
6	23287643	-7.55234	13.1215	7.55927e-14
1	56200120	-7.55097	13.1171	7.63628e-14
12	4638761	-7.54836	13.1087	7.78508e-14
25	1980994	7.54401	13.0948	8.03882e-14
27	37601312	7.54166	13.0873	8.17926e-14
14	42914619	-7.53999	13.0819	8.2809e-14
26	14790191	7.53601	13.0692	8.52731e-14
13	53861010	7.5302	13.0506	8.90056e-14
5	1211298	7.52997	13.0498	8.91604e-14
28	21344195	-7.52551	13.0356	9.21325e-14
7	88564647	-7.51415	12.9993	1.00169e-13
5	21653979	7.51121	12.9899	1.0236e-13
13	42580247	-7.50865	12.9817	1.04302e-13
11	70580591	-7.50523	12.9708	1.06953e-13
21	57773979	-7.49907	12.9511	1.11907e-13
27	16031404	-7.48456	12.9049	1.24471e-13
3	58569030	7.48058	12.8923	1.28151e-13
8	108690383	-7.47865	12.8861	1.29976e-13
1	73822337	-7.47789	12.8837	1.30707e-13
6	111420199	-7.47774	12.8832	1.3085e-13
22	33013068	-7.47373	12.8705	1.34748e-13
11	77173366	7.47079	12.8611	1.37674e-13
5	93611281	-7.46913	12.8559	1.39361e-13
21	63803127	-7.46298	12.8363	1.45768e-13
20	25959356	7.45793	12.8203	1.51248e-13
3	106699483	7.45651	12.8158	1.52821e-13
29	43020979	7.45429	12.8088	1.55326e-13
15	37427998	7.44808	12.7891	1.62522e-13
16	48810586	7.44266	12.7719	1.69077e-13
17	59512065	-7.44265	12.7719	1.69088e-13
6	42063129	-7.44178	12.7691	1.70173e-13
8	41203734	7.43263	12.7402	1.81898e-13
3	29160713	7.43131	12.736	1.83664e-13
21	66599858	7.43092	12.7348	1.84175e-13
8	103585156	7.42637	12.7204	1.90387e-13
2	1928042	7.42161	12.7053	1.97086e-13
27	43819659	7.41559	12.6863	2.05907e-13
16	54154963	7.41451	12.6829	2.07533e-13
7	36550186	7.41275	12.6774	2.10201e-13
2	69604325	-7.40782	12.6618	2.17864e-13
16	38304995	7.40466	12.6519	2.22916e-13
1	135418063	-7.40431	12.6507	2.23487e-13
14	23086296	7.40082	12.6397	2.29225e-13
13	43773470	7.39401	12.6183	2.40833e-13
16	63558920	7.39226	12.6128	2.43909e-13
29	44307300	-7.39031	12.6066	2.47382e-13
11	60853106	-7.38917	12.6031	2.49418e-13
13	35717540	-7.38803	12.5995	2.51489e-13
5	27910583	-7.38509	12.5902	2.56912e-13
15	40291153	-7.36356	12.5226	3.00192e-13
11	31924977	7.36274	12.52	3.01975e-13
16	75073871	-7.36259	12.5196	3.02293e-13
4	103453986	7.36231	12.5187	3.02917e-13
16	36354745	7.35186	12.4859	3.26644e-13
13	21125012	-7.35157	12.485	3.27329e-13
27	39605138	-7.34558	12.4663	3.41758e-13
7	83809765	-7.34542	12.4658	3.42161e-13
6	42760768	-7.34239	12.4563	3.49723e-13
3	77353881	7.33869	12.4447	3.59168e-13
7	18816632	-7.32733	12.4092	3.89745e-13
7	48788700	-7.32414	12.3992	3.98796e-13
22	24041369	-7.32373	12.398	3.99967e-13
27	43885624	7.3208	12.3888	4.08471e-13
25	13707740	-7.3156	12.3726	4.24039e-13
14	21060060	-7.31342	12.3658	4.30721e-13
3	50007532	7.30704	12.3459	4.50877e-13
23	44449798	7.30524	12.3403	4.56744e-13
8	44721376	7.30487	12.3392	4.57969e-13
11	29367827	-7.3031	12.3336	4.63825e-13
4	92298257	7.30274	12.3325	4.65021e-13
29	21348390	7.2982	12.3184	4.80398e-13
15	62949249	7.29607	12.3118	4.87761e-13
13	47426348	7.29377	12.3046	4.95865e-13
7	42704866	7.29303	12.3023	4.98499e-13
3	27958173	7.2878	12.2861	5.17545e-13
17	25098765	7.28659	12.2823	5.22015e-13
1	90409499	-7.2855	12.2789	5.26116e-13
3	48061961	7.28411	12.2746	5.31386e-13
2	54621724	7.26935	12.2288	5.90491e-13
29	46870731	7.26431	12.2132	6.12106e-13
2	87861362	7.262	12.206	6.22267e-13
1	127431105	7.25928	12.1976	6.34487e-13
3	9875393	7.2493	12.1667	6.8126e-13
7	85972992	7.24434	12.1514	7.05718e-13
12	82075263	7.24423	12.151	7.06309e-13
16	14255445	7.24385	12.1499	7.08183e-13
18	54524733	7.2403	12.1389	7.26327e-13
11	28194645	-7.23951	12.1364	7.30436e-13
17	13925363	7.23672	12.1278	7.45042e-13
20	47832950	-7.23623	12.1263	7.4763e-13
10	43199273	-7.23182	12.1127	7.71473e-13
22	4924953	-7.23166	12.1122	7.7231e-13
27	15427782	7.23029	12.108	7.7989e-13
6	33704350	7.22917	12.1045	7.86118e-13
8	35425779	-7.22853	12.1025	7.89679e-13
2	133668127	7.22653	12.0964	8.01024e-13
11	6657876	-7.22107	12.0795	8.3267e-13
23	35392076	7.21894	12.073	8.45332e-13
17	65136750	-7.2171	12.0673	8.56453e-13
8	19560799	7.21665	12.0659	8.59167e-13
13	8348332	-7.21269	12.0537	8.83683e-13
4	90937440	7.21141	12.0498	8.91723e-13
5	62403305	7.20975	12.0447	9.02292e-13
3	41062043	7.20699	12.0362	9.20077e-13
3	9463298	7.20518	12.0306	9.31994e-13
14	86433604	-7.19713	12.0059	9.86607e-13
9	62760279	-7.19443	11.9976	1.00564e-12
20	34055555	-7.19371	11.9953	1.01079e-12
8	50799887	-7.19348	11.9946	1.01245e-12
25	34043447	-7.19237	11.9912	1.02039e-12
1	126299714	7.19234	11.9911	1.02061e-12
13	49305074	-7.18771	11.9769	1.05462e-12
17	62466275	7.18627	11.9725	1.06539e-12
21	12237080	7.18352	11.9641	1.08626e-12
4	20849470	7.18261	11.9613	1.09332e-12
20	50201847	-7.17475	11.9372	1.15567e-12
14	69143723	7.17424	11.9356	1.15981e-12
3	25127978	-7.17365	11.9338	1.16469e-12
26	19101671	-7.17252	11.9303	1.17403e-12
3	66446223	-7.1683	11.9174	1.2095e-12
11	27884596	7.167	11.9134	1.22063e-12
14	66480563	7.16195	11.898	1.26478e-12
1	56144191	-7.15715	11.8833	1.30834e-12
3	73558033	7.15518	11.8773	1.32655e-12
11	18905218	7.15264	11.8695	1.35056e-12
13	14707757	-7.15242	11.8688	1.35264e-12
4	92502525	-7.15026	11.8622	1.37329e-12
15	14341439	7.1497	11.8605	1.37875e-12
16	48770810	7.14889	11.8581	1.38659e-12
3	16649086	7.14536	11.8473	1.42151e-12
27	42691658	7.14186	11.8366	1.45692e-12
28	20594776	7.13346	11.811	1.54541e-12
15	15966371	-7.13163	11.8054	1.56539e-12
1	22005219	7.13156	11.8052	1.56617e-12
11	59326299	-7.13095	11.8033	1.57287e-12
22	16690592	-7.12934	11.7984	1.59074e-12
1	2185994	-7.12793	11.7941	1.60654e-12
1	44441627	7.12546	11.7866	1.6347e-12
14	13490074	-7.11827	11.7647	1.7191e-12
2	4040490	7.11542	11.756	1.75378e-12
15	5337309	-7.1146	11.7535	1.76396e-12
2	104207828	-7.10905	11.7367	1.83378e-12
16	27075649	7.10343	11.7196	1.90733e-12
14	43758969	7.10126	11.713	1.93652e-12
7	45078418	7.10107	11.7124	1.93912e-12
2	21013309	-7.09823	11.7038	1.97794e-12
24	57331378	7.09507	11.6942	2.02213e-12
1	66859940	7.09331	11.6888	2.04716e-12
18	13658191	-7.09301	11.6879	2.05141e-12
7	33186811	-7.09295	11.6878	2.05231e-12
5	64989432	-7.09143	11.6832	2.07417e-12
4	27529509	7.0902	11.6794	2.09209e-12
23	38027931	7.08767	11.6717	2.12942e-12
23	6715660	7.08699	11.6697	2.13949e-12
19	53699137	7.08504	11.6638	2.16887e-12
7	20525776	7.08453	11.6622	2.17655e-12
11	99814502	7.08325	11.6583	2.19612e-12
8	56137856	-7.07637	11.6375	2.30406e-12
5	2588950	7.07223	11.625	2.37134e-12
21	2312545	7.06812	11.6126	2.44027e-12
1	31009965	7.06766	11.6112	2.44804e-12
10	80806646	-7.06689	11.6088	2.46124e-12
21	33472764	7.061	11.591	2.56426e-12
12	48399358	7.05981	11.5874	2.58563e-12
6	31253764	-7.05977	11.5873	2.58623e-12
11	74276371	7.0421	11.534	2.92406e-12
10	36163556	7.03717	11.5192	3.02575e-12
17	64894037	7.034	11.5096	3.09301e-12
21	39423627	7.03348	11.508	3.1043e-12
10	23448818	-7.03342	11.5079	3.10543e-12
5	12054956	7.03338	11.5077	3.10647e-12
6	53109337	-7.02368	11.4786	3.32237e-12
6	111487234	7.02364	11.4784	3.32328e-12
4	26900341	7.01785	11.461	3.45915e-12
1	29481587	-7.01763	11.4604	3.46446e-12
23	45039036	7.01531	11.4534	3.5205e-12
3	99636923	7.01464	11.4514	3.53677e-12
14	31111079	-7.01356	11.4482	3.56327e-12
1	129147921	-7.00674	11.4277	3.73526e-12
16	76454543	-7.00453	11.4211	3.79262e-12
6	47237570	7.00038	11.4086	3.90304e-12
28	13192979	6.99849	11.4029	3.95431e-12
4	94444407	-6.99648	11.3969	4.00927e-12
12	65857066	-6.99622	11.3961	4.01653e-12
13	77021939	-6.99381	11.3889	4.08381e-12
4	35144237	-6.99251	11.385	4.1208e-12
22	21230924	-6.99224	11.3842	4.12833e-12
13	56834880	-6.99113	11.3809	4.16007e-12
29	18434656	-6.98978	11.3768	4.19909e-12
18	36353272	-6.97865	11.3435	4.53367e-12
4	94813655	-6.9765	11.3371	4.60132e-12
12	69449309	6.975	11.3326	4.64902e-12
25	35160300	6.97458	11.3314	4.66231e-12
1	108165663	-6.97107	11.3209	4.77614e-12
19	61116310	-6.97101	11.3207	4.77811e-12
15	9436716	-6.97064	11.3196	4.79039e-12
21	39092774	-6.96767	11.3108	4.88915e-12
15	20932318	6.9656	11.3046	4.95948e-12
11	100074507	6.96516	11.3033	4.97418e-12
26	36042871	-6.96504	11.3029	4.97849e-12
2	96968765	6.96485	11.3023	4.98508e-12
9	36564435	6.96338	11.298	5.03539e-12
6	67825438	-6.96105	11.291	5.11677e-12
23	46486086	-6.96077	11.2902	5.12659e-12
18	51577991	6.96018	11.2884	5.14749e-12
4	101764972	-6.95981	11.2873	5.16057e-12
24	53011041	-6.95949	11.2864	5.17185e-12
22	44684968	6.95946	11.2863	5.17305e-12
2	84030527	6.95435	11.271	5.3576e-12
4	38690681	-6.95313	11.2674	5.40259e-12
6	66817302	6.95223	11.2647	5.43601e-12
15	63974240	6.9504	11.2593	5.50488e-12
10	54920349	6.94177	11.2336	5.84016e-12
10	16150354	-6.94133	11.2323	5.85786e-12
8	87033219	-6.93985	11.2279	5.91751e-12
4	71462197	-6.93921	11.226	5.94341e-12
29	37604892	6.93771	11.2215	6.00508e-12
28	24256604	-6.93747	11.2208	6.01476e-12
12	15337948	6.93497	11.2134	6.11852e-12
5	6524178	6.9341	11.2107	6.15532e-12
15	5918553	-6.93221	11.2051	6.23542e-12
1	62836461	-6.92948	11.197	6.35275e-12
5	4891775	6.92638	11.1878	6.48916e-12
7	23928994	-6.91891	11.1657	6.82862e-12
22	163025	6.91828	11.1638	6.85848e-12
18	6431331	-6.91776	11.1622	6.8826e-12
21	18053378	6.91712	11.1603	6.91303e-12
4	1327116	6.91606	11.1572	6.96324e-12
10	24457853	-6.91458	11.1528	7.03373e-12
11	44659908	6.91255	11.1468	7.13182e-12
12	19121491	-6.9124	11.1463	7.13932e-12
3	14412584	-6.90856	11.135	7.32882e-12
8	68355073	6.90687	11.13	7.41355e-12
10	87776447	6.90461	11.1233	7.52901e-12
8	30350155	-6.90083	11.1121	7.72536e-12
1	87973848	6.90003	11.1097	7.7674e-12
27	11615679	-6.89976	11.1089	7.78158e-12
5	91151715	-6.89612	11.0982	7.97707e-12
1	35665220	-6.89442	11.0931	8.07005e-12
20	6032089	6.89305	11.0891	8.14572e-12
26	8347596	6.89106	11.0832	8.25655e-12
13	44017234	-6.89065	11.082	8.27995e-12
7	67135249	-6.88762	11.073	8.4526e-12
13	34561357	6.88661	11.07	8.51079e-12
1	51631794	-6.88504	11.0654	8.60185e-12
1	118248260	-6.88449	11.0638	8.63432e-12
26	34516962	6.88291	11.0591	8.72731e-12
1	115801338	6.87913	11.0479	8.9548e-12
27	8363328	6.87867	11.0466	8.98278e-12
2	106440546	6.87858	11.0463	8.98832e-12
3	60130712	6.87844	11.0459	8.99662e-12
25	30516777	6.87745	11.043	9.05733e-12
1	65311936	6.87731	11.0426	9.0658e-12
19	2600991	-6.87421	11.0334	9.25926e-12
5	74720956	6.86645	11.0106	9.75955e-12
9	75000852	6.86602	11.0093	9.788e-12
22	1801507	-6.86507	11.0065	9.85154e-12
20	65960884	6.86229	10.9983	1.00387e-11
16	24900944	6.85869	10.9877	1.02868e-11
9	19011214	-6.85848	10.9871	1.03018e-11
9	23588802	-6.85641	10.981	1.04474e-11
5	6356750	-6.85541	10.978	1.05185e-11
1	54165327	-6.85492	10.9766	1.05535e-11
5	110743657	6.85385	10.9735	1.06298e-11
2	66609319	6.85044	10.9635	1.08779e-11
22	56805760	-6.84251	10.9402	1.14775e-11
4	41890323	-6.84177	10.938	1.15357e-11
2	127636574	6.84151	10.9372	1.15555e-11
17	28295090	6.84117	10.9362	1.15826e-11
13	34834407	-6.83977	10.9321	1.16923e-11
28	7248594	-6.83382	10.9146	1.21718e-11
5	55836970	-6.8332	10.9128	1.22234e-11
10	6536066	6.83319	10.9128	1.22238e-11
1	83723561	6.82734	10.8956	1.27168e-11
5	102808594	6.82541	10.89	1.28836e-11
4	101604174	6.82533	10.8897	1.28905e-11
22	52660202	-6.82297	10.8828	1.30968e-11
15	73928719	6.82266	10.8819	1.31245e-11
15	40621641	-6.81797	10.8682	1.35464e-11
21	62426780	-6.81619	10.863	1.37096e-11
3	73729809	6.8141	10.8569	1.39042e-11
9	28470401	6.81407	10.8568	1.39074e-11
1	84000468	-6.81385	10.8561	1.3928e-11
9	29620486	6.81154	10.8494	1.41456e-11
3	79757596	-6.81132	10.8487	1.41674e-11
7	66762744	-6.80801	10.8391	1.44859e-11
9	21443954	6.80798	10.8389	1.44895e-11
15	47363774	6.80507	10.8304	1.47759e-11
10	77878501	-6.80381	10.8268	1.49016e-11
19	41705765	-6.80373	10.8265	1.49097e-11
11	50942805	6.80195	10.8213	1.50898e-11
17	34136418	6.79968	10.8147	1.53214e-11
21	66419674	6.79206	10.7925	1.61261e-11
16	17511417	-6.79127	10.7901	1.62127e-11
18	36385934	-6.7907	10.7885	1.62746e-11
21	17888509	-6.79068	10.7884	1.62773e-11
5	42687261	6.79032	10.7874	1.6316e-11
5	81470174	6.78815	10.781	1.65559e-11
8	2729006	6.78786	10.7802	1.65881e-11
24	11766508	6.78779	10.78	1.65954e-11
18	29994310	-6.78753	10.7793	1.66244e-11
8	108578580	-6.78646	10.7761	1.67445e-11
18	289696	6.78514	10.7723	1.6894e-11
6	23646279	-6.78345	10.7674	1.70863e-11
5	92866491	-6.7833	10.7669	1.71034e-11
8	15809098	6.78249	10.7646	1.71962e-11
5	4848756	6.78027	10.7581	1.74546e-11
6	19871886	-6.78014	10.7577	1.74703e-11
8	110800231	-6.77968	10.7564	1.75234e-11
17	19060075	6.77937	10.7555	1.756e-11
7	98997025	6.77872	10.7536	1.76366e-11
17	4415412	6.77731	10.7495	1.78051e-11
1	131626865	-6.77639	10.7468	1.79154e-11
6	7696943	6.77294	10.7368	1.83335e-11
11	99750338	6.77267	10.736	1.8367e-11
14	58308882	-6.77173	10.7332	1.84829e-11
3	75875466	6.76645	10.7179	1.91483e-11
2	121537183	-6.76625	10.7173	1.91737e-11
13	13255296	-6.76362	10.7097	1.95141e-11
17	56172335	6.7618	10.7043	1.97543e-11
4	42514434	-6.76089	10.7017	1.98744e-11
9	24856019	6.75874	10.6955	2.0162e-11
8	17397780	-6.75868	10.6953	2.017e-11
8	41582417	6.75406	10.6819	2.08029e-11
8	10621095	6.75313	10.6792	2.09324e-11
7	79627943	6.75051	10.6716	2.1302e-11
27	7334219	6.74957	10.6688	2.14372e-11
24	58148409	-6.74641	10.6597	2.18937e-11
2	84666330	6.74629	10.6593	2.19112e-11
5	71440016	-6.74451	10.6542	2.21735e-11
9	58116214	6.74394	10.6525	2.22576e-11
11	99691346	-6.7437	10.6518	2.22931e-11
23	41664666	6.74278	10.6492	2.24306e-11
10	78622157	-6.73976	10.6404	2.28875e-11
21	15865297	6.73853	10.6368	2.30758e-11
17	17798729	6.73608	10.6297	2.34565e-11
2	92190954	6.73601	10.6295	2.34681e-11
3	37322030	-6.73308	10.6211	2.39297e-11
1	3396797	6.73285	10.6204	2.39667e-11
7	57826701	-6.73095	10.6149	2.42728e-11
3	29116334	-6.73029	10.613	2.43794e-11
22	7619238	6.72973	10.6114	2.44703e-11
4	25496972	-6.72766	10.6054	2.48098e-11
27	10440452	-6.72736	10.6045	2.48594e-11
8	42054317	-6.72697	10.6034	2.49242e-11
8	24400825	6.72628	10.6014	2.50389e-11
7	100808236	6.72473	10.5969	2.52991e-11
28	42945930	-6.72452	10.5963	2.53346e-11
8	6612392	-6.72412	10.5951	2.5402e-11
11	4083887	-6.72341	10.5931	2.55233e-11
27	42644188	6.72303	10.592	2.55865e-11
23	15837366	-6.72226	10.5898	2.57178e-11
21	45387794	-6.72158	10.5878	2.58345e-11
20	3723654	6.72073	10.5853	2.59824e-11
8	84262907	-6.72038	10.5843	2.60429e-11
1	94382869	6.71986	10.5828	2.61329e-11
27	1660576	-6.7193	10.5812	2.62307e-11
12	16907185	6.71833	10.5784	2.64e-11
14	14269367	6.71767	10.5765	2.65166e-11
25	22710634	6.71294	10.5628	2.73638e-11
15	69840742	6.71291	10.5627	2.73697e-11
9	60692088	-6.71235	10.5611	2.74705e-11
21	45463729	6.71204	10.5602	2.75278e-11
23	3281515	-6.71029	10.5552	2.78498e-11
3	42307012	6.70912	10.5518	2.80676e-11
28	32224181	6.70564	10.5418	2.87237e-11
1	99092942	6.70131	10.5293	2.95612e-11
23	45533518	6.69963	10.5244	2.98935e-11
4	71857030	6.69929	10.5235	2.99601e-11
3	70798041	6.69854	10.5213	3.011e-11
19	4402403	-6.69794	10.5196	3.02287e-11
22	14067784	-6.69773	10.519	3.02723e-11
11	49184325	6.69643	10.5152	3.05337e-11
5	2314647	-6.69551	10.5126	3.07215e-11
14	27334706	6.69481	10.5106	3.08633e-11
19	18689318	-6.69201	10.5025	3.14412e-11
29	47922865	6.68688	10.4877	3.25298e-11
20	63518735	6.68383	10.479	3.31921e-11
14	37997349	6.67981	10.4674	3.40882e-11
18	25193834	-6.6793	10.4659	3.42041e-11
9	81694006	6.67858	10.4639	3.43666e-11
5	61831068	6.67837	10.4633	3.4414e-11
11	23932585	6.67806	10.4624	3.44847e-11
23	12695551	6.67797	10.4621	3.4507e-11
13	9092412	-6.67645	10.4577	3.48557e-11
14	65135112	-6.67605	10.4566	3.49467e-11
8	933114	-6.67601	10.4565	3.49559e-11
4	103425001	6.67597	10.4564	3.49655e-11
6	63793467	-6.67529	10.4544	3.51221e-11
10	4042931	-6.67528	10.4544	3.51244e-11
4	21743094	-6.67011	10.4395	3.63458e-11
23	35038498	-6.67002	10.4393	3.63688e-11
12	35718727	6.66992	10.439	3.63922e-11
2	54728485	6.66865	10.4353	3.67003e-11
12	70129120	-6.66804	10.4336	3.68469e-11
17	61714357	6.66573	10.427	3.74151e-11
25	22274010	-6.66401	10.422	3.78426e-11
2	86218377	-6.66263	10.4181	3.81875e-11
4	77229070	6.66226	10.417	3.82812e-11
11	41674839	6.66036	10.4116	3.8765e-11
3	25225286	6.65598	10.399	3.99002e-11
24	59521603	6.65577	10.3984	3.99562e-11
1	55699285	-6.65501	10.3962	4.01574e-11
13	76756075	6.65322	10.3911	4.0633e-11
5	100568344	6.65159	10.3864	4.10726e-11
10	72203154	6.65106	10.3849	4.12169e-11
7	49536943	6.65083	10.3843	4.12801e-11
2	12340491	6.6497	10.381	4.15887e-11
3	28835068	6.64949	10.3804	4.16453e-11
4	563098	-6.64914	10.3794	4.1741e-11
13	76697507	-6.6479	10.3759	4.20845e-11
7	42087284	6.64565	10.3694	4.27139e-11
2	16088516	6.64248	10.3604	4.36141e-11
2	87689572	6.63882	10.3499	4.46785e-11
6	47528553	6.63309	10.3335	4.63949e-11
11	31479911	-6.62991	10.3245	4.73738e-11
13	12830132	6.62766	10.318	4.80814e-11
27	14242105	-6.62716	10.3166	4.82374e-11
1	124683449	-6.62516	10.3109	4.88766e-11
8	80174528	6.62328	10.3055	4.94837e-11
23	42678288	-6.62306	10.3049	4.95562e-11
11	88389605	6.62239	10.303	4.97727e-11
11	70980699	-6.61945	10.2946	5.07453e-11
20	62855814	-6.61678	10.287	5.16404e-11
3	81123009	6.61614	10.2852	5.18592e-11
19	60645134	6.61468	10.281	5.23579e-11
5	83204030	-6.61439	10.2802	5.24563e-11
7	65454685	-6.61406	10.2793	5.25696e-11
4	65572221	-6.61315	10.2767	5.2885e-11
2	123138551	-6.61281	10.2757	5.30038e-11
5	105792332	-6.61236	10.2744	5.31594e-11
6	18638933	-6.61079	10.2699	5.37103e-11
4	57445297	6.61028	10.2685	5.38912e-11
14	67201109	6.60959	10.2665	5.41347e-11
26	47961102	6.60939	10.266	5.42042e-11
20	45712128	-6.60874	10.2641	5.44366e-11
17	33466998	6.60768	10.2611	5.4816e-11
13	47487504	6.60717	10.2596	5.50003e-11
1	56277279	-6.6012	10.2426	5.71945e-11
5	71906246	6.60091	10.2418	5.73028e-11
10	60863646	6.59906	10.2366	5.80008e-11
7	51833004	-6.5984	10.2347	5.82522e-11
5	72816446	-6.59835	10.2345	5.82725e-11
6	34882078	-6.59717	10.2312	5.87234e-11
3	73455754	6.59685	10.2303	5.8845e-11
19	56518860	6.5951	10.2253	5.95233e-11
15	10095405	-6.59482	10.2245	5.9634e-11
7	42663391	6.59337	10.2204	6.01993e-11
24	35381976	-6.59271	10.2185	6.04611e-11
26	41502222	6.59165	10.2155	6.08816e-11
2	34944422	6.59015	10.2113	6.14821e-11
24	20632837	6.58883	10.2075	6.20147e-11
7	53423260	-6.58863	10.2069	6.20941e-11
15	8134331	-6.58786	10.2048	6.2408e-11
19	34034058	6.58598	10.1994	6.31793e-11
1	154928905	6.58224	10.1888	6.47418e-11
3	75074520	-6.58021	10.183	6.56087e-11
26	31051595	6.5776	10.1757	6.67331e-11
25	33152549	6.57596	10.171	6.74543e-11
24	30381106	6.57557	10.1699	6.76244e-11
4	34584887	6.57484	10.1678	6.79482e-11
8	58290047	-6.57293	10.1624	6.88e-11
15	73037811	-6.57205	10.1599	6.91952e-11
14	35164912	-6.57109	10.1572	6.96291e-11
13	42102954	6.57077	10.1563	6.97767e-11
7	88626674	6.57017	10.1546	7.00515e-11
6	42860198	-6.56789	10.1481	7.10994e-11
4	41757641	6.56782	10.1479	7.11312e-11
4	101407340	6.56748	10.147	7.12876e-11
4	7611108	6.567	10.1456	7.1511e-11
16	4068615	6.567	10.1456	7.15131e-11
8	74354349	-6.56697	10.1455	7.15277e-11
4	17937215	6.56526	10.1407	7.23279e-11
11	27262642	6.5652	10.1405	7.23549e-11
17	8541190	-6.56382	10.1366	7.3008e-11
29	39046322	6.5634	10.1354	7.32089e-11
7	27759665	6.56306	10.1345	7.33737e-11
15	15999740	-6.56144	10.1299	7.41502e-11
8	107910041	6.56063	10.1276	7.45407e-11
21	63959991	-6.55952	10.1244	7.50845e-11
21	43684664	6.55928	10.1238	7.51976e-11
16	54561768	-6.55845	10.1214	7.56068e-11
12	45276308	6.55841	10.1213	7.56251e-11
3	21585507	6.55607	10.1147	7.67894e-11
1	81054482	6.55453	10.1104	7.75618e-11
12	11739136	-6.55446	10.1102	7.75941e-11
26	43300070	-6.55389	10.1086	7.7883e-11
27	28218993	6.55252	10.1047	7.85821e-11
5	79070645	-6.55246	10.1045	7.86138e-11
24	39441244	6.54867	10.0938	8.05724e-11
7	1462967	-6.54824	10.0926	8.08016e-11
12	19010065	-6.54409	10.0809	8.30065e-11
6	82906203	6.54215	10.0754	8.40633e-11
14	30411403	6.53862	10.0655	8.601e-11
14	17792289	6.53782	10.0632	8.64566e-11
28	14365217	6.53642	10.0592	8.72483e-11
9	21951698	6.53529	10.0561	8.78882e-11
1	28824214	6.53482	10.0547	8.8156e-11
21	20804185	6.5315	10.0454	9.00751e-11
6	34328116	-6.52526	10.0278	9.37988e-11
24	45882067	6.52296	10.0213	9.5207e-11
12	50711231	-6.52195	10.0185	9.58297e-11
16	49405821	6.52136	10.0168	9.6199e-11
9	33255900	-6.51809	10.0077	9.82531e-11
12	5591790	6.51454	9.99767	1.00539e-10
25	40142955	-6.51437	9.99719	1.0065e-10
3	65847418	6.51428	9.99694	1.00708e-10
3	17454971	-6.5137	9.99531	1.01085e-10
19	36521051	-6.50699	9.97647	1.05568e-10
24	15007828	6.5028	9.96472	1.08464e-10
4	32922975	6.50258	9.96409	1.08619e-10
11	102091586	-6.5009	9.95938	1.09804e-10
12	42520018	6.50064	9.95863	1.09993e-10
7	69915319	-6.50046	9.95815	1.10117e-10
7	78283873	6.50027	9.95762	1.1025e-10
13	27551157	6.49838	9.9523	1.11609e-10
11	19167505	-6.49751	9.94987	1.12234e-10
23	3886535	6.49468	9.94194	1.14304e-10
5	86981634	-6.49279	9.93665	1.15703e-10
25	17231249	6.49234	9.93539	1.16041e-10
14	89426455	6.49221	9.93501	1.16142e-10
6	83033912	6.49061	9.93054	1.17345e-10
25	22308024	-6.48992	9.92859	1.17871e-10
16	72516020	6.4894	9.92716	1.18261e-10
12	13525989	-6.48751	9.92184	1.19718e-10
4	3761348	6.4863	9.91846	1.20655e-10
2	54322409	-6.48393	9.91183	1.2251e-10
17	27787917	6.48344	9.91047	1.22894e-10
7	23890782	-6.48283	9.90875	1.23383e-10
18	13624674	-6.48239	9.90754	1.23727e-10
24	45305169	-6.48028	9.90163	1.25421e-10
18	26047318	6.47945	9.89931	1.26093e-10
2	48900174	-6.47913	9.89842	1.26351e-10
14	67270764	6.47645	9.89092	1.28553e-10
11	49365945	6.47457	9.88566	1.30119e-10
4	21445118	6.47067	9.87477	1.33422e-10
8	51011994	6.47038	9.87396	1.33671e-10
24	39799998	6.46947	9.87142	1.34455e-10
2	32030485	6.46633	9.86266	1.37197e-10
18	8563747	-6.46577	9.86108	1.37695e-10
23	42043110	6.46564	9.86072	1.37809e-10
7	15748410	6.46441	9.85728	1.38906e-10
29	3737843	-6.4642	9.85669	1.39094e-10
16	57325437	6.46101	9.84781	1.41968e-10
24	39695376	-6.46085	9.84737	1.42113e-10
3	77818803	6.46071	9.84698	1.4224e-10
2	9781755	-6.4596	9.84387	1.43262e-10
1	52774571	6.45582	9.83333	1.4678e-10
27	40481789	-6.45579	9.83324	1.46813e-10
4	40178635	6.45286	9.82509	1.49592e-10
22	42222640	-6.45255	9.82421	1.49897e-10
4	89154109	-6.45015	9.81752	1.52223e-10
13	61484339	6.44976	9.81645	1.52597e-10
1	31300494	6.44943	9.81553	1.52921e-10
11	2259473	6.44899	9.8143	1.53357e-10
13	72189612	6.44881	9.8138	1.53531e-10
6	13592048	-6.44796	9.81144	1.54368e-10
2	104344625	6.4469	9.80847	1.55427e-10
7	72803911	6.44657	9.80757	1.5575e-10
17	43811009	-6.44651	9.80739	1.55814e-10
13	76989664	6.44454	9.80191	1.57792e-10
12	17250883	6.44423	9.80104	1.5811e-10
9	13115692	6.44363	9.79937	1.58718e-10
11	102197387	-6.44252	9.79629	1.59849e-10
28	43012762	6.44154	9.79356	1.60857e-10
1	65082834	-6.44144	9.79328	1.60961e-10
6	45636938	6.43532	9.77628	1.67387e-10
12	49250575	6.43428	9.77339	1.68505e-10
8	64737981	-6.43318	9.77033	1.69694e-10
7	102387148	6.43277	9.76917	1.70148e-10
5	101549885	6.43235	9.76803	1.70596e-10
10	85391793	6.4303	9.76233	1.72851e-10
5	61113285	-6.42881	9.75819	1.74505e-10
1	88997027	6.42574	9.74966	1.77967e-10
12	35792679	6.4245	9.74621	1.79387e-10
14	79149261	6.42028	9.7345	1.84289e-10
25	12405617	6.41891	9.73073	1.85897e-10
1	4294906	6.41771	9.72739	1.87333e-10
3	88562744	-6.41386	9.71672	1.91993e-10
16	24016823	6.41335	9.71529	1.92622e-10
9	55271700	-6.41232	9.71245	1.93887e-10
2	33184314	6.41218	9.71205	1.94066e-10
16	3700458	6.40856	9.70203	1.98594e-10
26	22495022	6.40851	9.7019	1.98656e-10
19	6298453	6.40821	9.70105	1.99042e-10
13	26089594	-6.40715	9.69814	2.00382e-10
27	17299777	6.40584	9.6945	2.02068e-10
10	20669131	-6.4039	9.68914	2.04578e-10
8	40845992	6.40389	9.6891	2.04596e-10
10	60247073	6.40354	9.68814	2.05048e-10
6	88990668	6.40263	9.68563	2.06237e-10
4	36930030	6.40237	9.68489	2.06589e-10
7	16878963	6.40186	9.6835	2.07251e-10
11	95963081	6.39943	9.67676	2.10493e-10
19	45028675	-6.39821	9.6734	2.12131e-10
6	44806084	6.39789	9.67252	2.1256e-10
9	63296329	6.39585	9.66687	2.15343e-10
26	5792342	6.39306	9.65917	2.19195e-10
6	28639865	6.39292	9.65878	2.19393e-10
8	48709979	-6.39031	9.65158	2.23059e-10
2	125427347	6.38998	9.65065	2.23537e-10
24	42297250	-6.38883	9.64748	2.25177e-10
5	77836051	6.38279	9.63081	2.33987e-10
11	3147069	-6.38268	9.63051	2.34146e-10
24	24995558	-6.38099	9.62586	2.36669e-10
7	73563407	-6.37966	9.62218	2.38681e-10
14	2226285	-6.37712	9.61518	2.42558e-10
17	34421469	-6.37584	9.61165	2.44541e-10
28	13486290	-6.37248	9.6024	2.49806e-10
2	26192385	-6.37194	9.60091	2.50663e-10
11	65079261	6.37121	9.59888	2.51838e-10
17	59601799	-6.37106	9.59847	2.52077e-10
6	100672269	-6.37033	9.59646	2.53242e-10
6	91416430	6.36932	9.59368	2.54871e-10
15	54083436	-6.36248	9.57486	2.66159e-10
7	49203282	-6.36142	9.57194	2.67956e-10
11	18215606	-6.35994	9.56787	2.70475e-10
23	2455555	-6.35701	9.55981	2.75543e-10
1	86717835	-6.35694	9.55963	2.75656e-10
11	63533854	-6.35666	9.55885	2.76152e-10
6	105705178	-6.35583	9.55657	2.77607e-10
6	63152755	6.35565	9.55609	2.77916e-10
3	45234219	6.35273	9.54805	2.83109e-10
21	32505756	-6.35197	9.54596	2.84475e-10
23	1930295	-6.35162	9.54502	2.8509e-10
1	27414767	-6.35152	9.54472	2.85283e-10
25	8256976	6.3507	9.54248	2.86759e-10
9	54546263	6.34994	9.54038	2.88151e-10
13	7010710	6.34939	9.53887	2.89153e-10
20	25197515	6.34752	9.53375	2.92583e-10
29	24234961	-6.3469	9.53203	2.93742e-10
11	81464115	6.34676	9.53167	2.93989e-10
12	10577569	-6.34618	9.53007	2.95073e-10
1	152811098	-6.34549	9.52818	2.96358e-10
4	6286491	6.34507	9.52703	2.97146e-10
1	8405670	6.34479	9.52626	2.97676e-10
4	69388125	6.34351	9.52273	3.00101e-10
19	32766317	6.34185	9.51819	3.0326e-10
15	73344603	6.3417	9.51778	3.0354e-10
3	112613336	-6.34137	9.51688	3.04169e-10
15	9123965	-6.33996	9.51299	3.06908e-10
2	6382855	-6.33785	9.50723	3.11004e-10
16	2086959	-6.33548	9.50074	3.15692e-10
4	54737922	6.33455	9.49818	3.17555e-10
23	33613290	-6.3341	9.49695	3.18459e-10
5	15069896	6.332	9.49118	3.22712e-10
12	68169935	-6.33179	9.49061	3.23142e-10
14	75820563	-6.32958	9.48456	3.27676e-10
11	83131235	-6.32852	9.48167	3.29859e-10
10	43574915	6.32822	9.48085	3.30482e-10
28	7740358	6.32734	9.47844	3.32324e-10
15	35765223	-6.32471	9.47123	3.3789e-10
17	2951228	6.3239	9.46901	3.39616e-10
7	50814881	-6.32314	9.46693	3.41247e-10
17	45424552	-6.32296	9.46646	3.4162e-10
7	75990171	6.32202	9.46387	3.43659e-10
13	21944282	6.31973	9.45761	3.48654e-10
23	19429107	-6.31967	9.45744	3.48784e-10
14	35595486	6.31625	9.4481	3.56366e-10
1	80232251	-6.31616	9.44785	3.56575e-10
21	15822341	6.31539	9.44574	3.58314e-10
8	42021914	6.31452	9.44337	3.6027e-10
20	63319007	-6.31323	9.43984	3.63209e-10
6	95976714	6.31289	9.43892	3.63978e-10
14	74232311	6.31287	9.43885	3.6404e-10
24	3492162	-6.31204	9.43659	3.65942e-10
7	70305148	-6.3111	9.43403	3.68101e-10
12	1278909	-6.31106	9.43391	3.68205e-10
10	87415850	6.31066	9.43284	3.69115e-10
5	89397302	-6.31029	9.4318	3.69996e-10
14	74132627	6.30815	9.42596	3.75006e-10
15	53190951	6.30683	9.42238	3.78111e-10
13	47300313	-6.30636	9.4211	3.7923e-10
17	67575124	-6.30634	9.42104	3.79277e-10
7	45513718	6.30595	9.41997	3.80215e-10
11	76226846	-6.30442	9.41579	3.83897e-10
11	45590532	6.30428	9.41542	3.84219e-10
16	67267050	6.30326	9.41264	3.86691e-10
26	7291112	6.30326	9.41262	3.86702e-10
28	3937809	6.30013	9.4041	3.94368e-10
7	23535096	-6.3001	9.40402	3.94439e-10
1	19264942	-6.29895	9.40088	3.97304e-10
25	17076314	-6.29109	9.37945	4.17394e-10
24	19087583	-6.29106	9.37939	4.17457e-10
21	48411336	-6.28951	9.37515	4.21546e-10
10	86820964	6.28939	9.37482	4.21872e-10
22	4960660	-6.2881	9.37133	4.25279e-10
7	57997743	6.28799	9.37102	4.25576e-10
4	1966172	6.28771	9.37027	4.26314e-10
13	43077684	6.287	9.36832	4.2823e-10
29	21310236	6.28649	9.36694	4.29597e-10
1	58517560	6.28603	9.3657	4.30826e-10
11	89035005	6.28511	9.36318	4.3333e-10
15	9384411	6.28124	9.35265	4.43969e-10
5	102476878	6.2797	9.34848	4.48253e-10
21	20954655	-6.27932	9.34743	4.49331e-10
26	14709290	6.276	9.33842	4.58759e-10
21	39949908	-6.27563	9.33742	4.59815e-10
4	9676896	-6.27533	9.3366	4.6068e-10
9	28859671	-6.27417	9.33343	4.64051e-10
23	48802045	6.27226	9.32827	4.69607e-10
7	57372032	-6.26892	9.31919	4.79527e-10
1	75387094	-6.26851	9.31807	4.80765e-10
4	40853766	6.26769	9.31584	4.83232e-10
21	21777890	6.26477	9.30792	4.92136e-10
11	92070331	6.26094	9.29754	5.04038e-10
7	59961357	-6.2601	9.29526	5.06685e-10
20	60523935	6.25988	9.29466	5.07392e-10
2	129934389	6.25957	9.29382	5.08365e-10
5	4795801	6.25852	9.29098	5.1171e-10
8	16708298	6.25267	9.27514	5.30719e-10
8	104954661	6.24988	9.26756	5.40055e-10
29	12750114	6.24897	9.26512	5.43102e-10
6	48059256	6.24885	9.26478	5.43525e-10
29	1612294	6.24736	9.26076	5.48582e-10
7	16490418	-6.24718	9.26027	5.49195e-10
7	21151757	-6.24467	9.25348	5.57849e-10
20	5627653	6.24251	9.24763	5.65413e-10
15	27195088	6.23844	9.23662	5.79931e-10
5	104259714	-6.23835	9.23638	5.80262e-10
12	4226926	6.23503	9.22743	5.9234e-10
13	73116183	-6.22992	9.21361	6.11494e-10
8	6298309	6.22929	9.21192	6.13878e-10
2	46241550	6.22891	9.21089	6.15334e-10
1	15713247	-6.22852	9.20985	6.16807e-10
6	82707736	-6.22812	9.20875	6.18366e-10
3	101629223	-6.22644	9.20424	6.24831e-10
12	78485813	-6.22571	9.20226	6.27677e-10
3	17420803	-6.22454	9.1991	6.32271e-10
6	66755919	6.2227	9.19413	6.39548e-10
18	23838188	-6.22125	9.19023	6.45307e-10
14	22901159	6.2208	9.18902	6.47107e-10
20	13743306	6.22046	9.18811	6.48469e-10
22	19356568	-6.21983	9.18641	6.51014e-10
9	58730881	-6.2193	9.18498	6.53168e-10
4	31473409	6.21879	9.1836	6.55246e-10
20	64221510	-6.21815	9.18187	6.57855e-10
7	36506050	-6.21714	9.17914	6.61999e-10
14	19212495	6.21706	9.17895	6.62295e-10
24	60772871	-6.21602	9.17613	6.66606e-10
24	58796552	6.21572	9.17533	6.67843e-10
3	60268696	-6.21469	9.17254	6.72141e-10
22	3406477	-6.21445	9.17191	6.73108e-10
4	97242285	6.21412	9.17101	6.74516e-10
9	68210345	6.21383	9.17023	6.7572e-10
11	44798904	-6.21142	9.16374	6.85902e-10
28	15187120	-6.2112	9.16315	6.86832e-10
22	3704317	6.2092	9.15777	6.954e-10
1	83790824	6.20783	9.15407	7.01336e-10
17	34619782	-6.20689	9.15157	7.05397e-10
13	49917322	6.20667	9.15097	7.06371e-10
18	53744572	-6.2062	9.1497	7.08442e-10
17	51826311	6.20409	9.14403	7.17737e-10
20	58520578	-6.20134	9.13664	7.30065e-10
2	13511640	-6.20124	9.13637	7.30517e-10
13	54542370	6.20075	9.13505	7.32745e-10
11	38892651	-6.19978	9.13245	7.37139e-10
1	45352002	-6.1979	9.12738	7.458e-10
7	657975	6.19553	9.12102	7.56799e-10
22	3370483	-6.19402	9.11697	7.63891e-10
17	19445472	-6.19248	9.11283	7.71214e-10
23	49384692	6.19197	9.11146	7.73648e-10
2	62462003	6.19184	9.1111	7.74275e-10
6	75566667	-6.19167	9.11067	7.75053e-10
8	28618430	6.19084	9.10842	7.79082e-10
14	53559138	6.18765	9.09986	7.94585e-10
12	72769118	6.18753	9.09954	7.9517e-10
27	1575417	6.18582	9.09496	8.03604e-10
17	42011319	-6.18535	9.09369	8.0595e-10
8	13739140	6.1851	9.09304	8.07165e-10
1	43760353	6.18508	9.09299	8.0726e-10
3	40590549	-6.18507	9.09296	8.07307e-10
12	18654067	-6.18296	9.0873	8.17898e-10
18	2761761	6.18279	9.08684	8.18758e-10
24	9645508	6.18206	9.08489	8.22453e-10
23	14482478	6.18138	9.08306	8.25927e-10
17	34503572	-6.18095	9.08191	8.28117e-10
14	20306597	6.18063	9.08104	8.2978e-10
22	45906475	6.18016	9.07979	8.32172e-10
13	10550811	6.17614	9.06902	8.53058e-10
20	15027803	-6.17591	9.0684	8.54272e-10
4	74338320	-6.17493	9.06577	8.5947e-10
1	75712798	6.17271	9.05984	8.71294e-10
16	34053804	-6.17223	9.05854	8.73902e-10
14	11746342	6.17136	9.05622	8.78586e-10
13	71795751	6.16953	9.05131	8.88567e-10
1	82510938	-6.16786	9.04685	8.97741e-10
13	8880716	6.16474	9.03852	9.15121e-10
25	27423327	6.1646	9.03813	9.15942e-10
11	102545492	-6.16431	9.03735	9.17587e-10
9	23557852	6.16368	9.03567	9.21149e-10
3	67617695	6.16351	9.03522	9.22099e-10
4	81908310	6.16251	9.03254	9.27816e-10
1	145813249	-6.16002	9.02591	9.4209e-10
2	111833601	6.15921	9.02372	9.46853e-10
7	18978510	-6.15904	9.02328	9.47806e-10
1	3899785	6.15827	9.02122	9.5232e-10
4	25536438	6.1581	9.02076	9.53317e-10
2	22182319	6.15535	9.01342	9.69561e-10
4	73844054	-6.15499	9.01247	9.7169e-10
1	46478263	6.15451	9.01119	9.7456e-10
5	19043264	6.15424	9.01046	9.76207e-10
6	25231	6.15134	9.00273	9.93733e-10
8	66821198	-6.15126	9.0025	9.94263e-10
5	13237559	6.14917	8.99692	1.00711e-09
25	13389841	-6.14844	8.99498	1.01163e-09
8	57450753	-6.1465	8.9898	1.02377e-09
7	29036757	-6.14595	8.98834	1.02721e-09
10	61914925	-6.14521	8.98636	1.03191e-09
28	10607426	-6.14469	8.98497	1.03521e-09
3	27607009	-6.14435	8.98408	1.03733e-09
17	67525645	-6.14185	8.97741	1.05339e-09
11	88914486	6.14093	8.97497	1.05933e-09
5	469026	-6.13913	8.97017	1.07111e-09
21	50543243	6.1385	8.96849	1.07526e-09
4	80585378	6.138	8.96714	1.07859e-09
1	15675078	-6.13635	8.96275	1.08955e-09
24	30823543	6.13615	8.96222	1.0909e-09
3	34679195	6.13513	8.95951	1.09771e-09
7	42226561	-6.13438	8.95751	1.10278e-09
18	36421431	-6.13271	8.95308	1.1141e-09
2	27119802	6.13196	8.95106	1.11927e-09
6	82779273	6.1316	8.95011	1.12173e-09
19	58785617	6.13069	8.9477	1.12797e-09
7	49825946	-6.12752	8.93925	1.15013e-09
5	36601518	6.12716	8.93832	1.15261e-09
28	7535532	-6.12681	8.93736	1.15514e-09
21	5062310	6.12674	8.9372	1.15557e-09
2	7548918	6.12427	8.93063	1.1732e-09
3	10024829	6.12398	8.92986	1.17527e-09
1	92759921	-6.12342	8.92836	1.17934e-09
6	62765353	6.12275	8.92658	1.18418e-09
10	70663010	6.12228	8.92534	1.18758e-09
22	106196	6.12227	8.92531	1.18767e-09
6	58695102	-6.12209	8.92482	1.18899e-09
7	30732978	6.12128	8.92269	1.19484e-09
6	7265184	6.12083	8.92147	1.19819e-09
1	89276824	6.12078	8.92135	1.19853e-09
2	87731825	6.11916	8.91705	1.21046e-09
15	43843942	-6.1186	8.91557	1.21459e-09
14	15367053	-6.11777	8.91336	1.22079e-09
16	5832416	6.1175	8.91263	1.22284e-09
2	85104816	6.11609	8.9089	1.23339e-09
1	112301140	-6.11601	8.90869	1.23398e-09
8	24083765	-6.11551	8.90736	1.23778e-09
18	49290905	-6.11513	8.90634	1.24069e-09
5	87334480	6.11368	8.9025	1.2517e-09
28	24459788	6.11082	8.8949	1.2738e-09
3	80427040	6.1105	8.89407	1.27623e-09
24	55023269	-6.10927	8.8908	1.28587e-09
17	30782445	-6.10872	8.88934	1.29021e-09
12	34199327	6.10865	8.88914	1.2908e-09
5	47312516	6.10682	8.88431	1.30524e-09
4	61074240	6.10633	8.88301	1.30914e-09
8	67259824	6.10555	8.88095	1.31539e-09
3	99804201	-6.10212	8.87185	1.34322e-09
8	51327033	6.1016	8.87046	1.34754e-09
3	172416	-6.10087	8.86854	1.35349e-09
6	105748992	6.10049	8.86752	1.35668e-09
21	60547589	6.10049	8.86752	1.35669e-09
21	12714433	-6.0987	8.86278	1.37158e-09
22	52780719	-6.09844	8.86211	1.3737e-09
26	8685509	-6.09705	8.85843	1.38538e-09
29	18778518	-6.09365	8.84941	1.41445e-09
9	46015658	-6.09303	8.84779	1.41975e-09
18	34116011	6.09281	8.84721	1.42165e-09
13	11498177	6.09206	8.84521	1.4282e-09
18	6551075	-6.09119	8.84291	1.4358e-09
11	25904422	6.08901	8.83716	1.45493e-09
16	19075791	-6.08785	8.83407	1.4653e-09
17	57282356	-6.08746	8.83305	1.46877e-09
10	14087186	6.08546	8.82777	1.48672e-09
7	42540403	-6.08426	8.82459	1.49765e-09
16	59461662	6.08313	8.82162	1.50793e-09
14	25601783	6.08249	8.81991	1.51386e-09
25	26754094	6.0824	8.81967	1.5147e-09
13	63591806	-6.08147	8.81723	1.52326e-09
7	105312020	6.08133	8.81686	1.52455e-09
2	111904433	-6.07728	8.80616	1.56258e-09
10	82820359	-6.07349	8.79616	1.59898e-09
4	99811253	6.07115	8.78999	1.62185e-09
6	11346351	6.06795	8.78155	1.65368e-09
15	11428556	6.06736	8.78	1.65958e-09
8	20778828	-6.06735	8.77998	1.65968e-09
11	97119404	6.0654	8.77483	1.67946e-09
19	22544832	6.06419	8.77164	1.69184e-09
5	69820383	-6.06396	8.77102	1.69424e-09
2	104100113	-6.06095	8.76311	1.72539e-09
18	50600844	-6.06019	8.7611	1.73342e-09
17	34368503	-6.06006	8.76077	1.73473e-09
8	29548409	6.05987	8.76026	1.73676e-09
2	4570173	-6.05835	8.75626	1.75282e-09
5	15793252	6.05813	8.75569	1.75513e-09
4	38123063	-6.05658	8.75161	1.77171e-09
10	7205067	-6.05637	8.75106	1.77395e-09
3	116193593	-6.0556	8.74903	1.78224e-09
3	15460162	-6.05551	8.74878	1.78327e-09
14	70446020	-6.05413	8.74515	1.79824e-09
13	66053980	6.05381	8.74431	1.80172e-09
10	32950081	-6.05355	8.74364	1.80453e-09
8	57714212	6.05344	8.74335	1.80572e-09
8	20344642	6.05233	8.74043	1.8179e-09
1	82747321	6.05035	8.73521	1.83987e-09
26	641894	-6.04759	8.72798	1.87078e-09
10	75265396	-6.04641	8.72487	1.88423e-09
15	11515634	-6.04398	8.71848	1.91215e-09
7	99423347	6.0431	8.71618	1.92231e-09
2	134583606	-6.0415	8.71197	1.94102e-09
20	24185748	6.04037	8.70899	1.95438e-09
6	82706402	-6.0403	8.70881	1.95519e-09
3	26055504	6.04003	8.7081	1.9584e-09
11	88994277	6.03974	8.70735	1.96176e-09
16	10703539	-6.03862	8.70441	1.97512e-09
16	29212836	-6.03844	8.70394	1.97726e-09
20	49433795	6.03787	8.70244	1.98406e-09
21	54560021	-6.03556	8.69637	2.012e-09
3	102982636	6.03435	8.6932	2.02673e-09
2	29749143	-6.03293	8.68947	2.04422e-09
3	64007599	-6.0301	8.68206	2.0794e-09
12	81935404	6.02874	8.6785	2.09651e-09
26	46139597	-6.02733	8.6748	2.11448e-09
2	134220701	-6.02641	8.6724	2.12617e-09
14	53853344	-6.02639	8.67234	2.12649e-09
21	33641051	-6.0259	8.67105	2.13281e-09
1	139244110	-6.02524	8.66932	2.14132e-09
4	40929723	-6.02477	8.6681	2.14734e-09
8	63907242	-6.02405	8.66621	2.15669e-09
1	72361615	6.02206	8.66099	2.18278e-09
29	48301204	-6.02204	8.66095	2.18299e-09
15	28285398	-6.02023	8.65622	2.20687e-09
13	63053505	-6.01899	8.65297	2.22347e-09
2	69360775	-6.01842	8.65149	2.23107e-09
16	30088891	-6.01832	8.65121	2.2325e-09
22	54937301	6.01641	8.64621	2.25833e-09
3	57645538	-6.01629	8.64589	2.25999e-09
17	51642385	6.01439	8.64094	2.28594e-09
2	122866077	6.01187	8.63435	2.32086e-09
28	15156867	-6.01183	8.63423	2.3215e-09
4	56786645	6.01069	8.63126	2.33742e-09
28	39683427	-6.01002	8.62952	2.34684e-09
8	29770824	-6.00982	8.62898	2.34973e-09
7	32054049	-6.00965	8.62855	2.35206e-09
16	48649969	6.00812	8.62454	2.37388e-09
21	60628438	6.00503	8.61646	2.41844e-09
22	15869191	-6.00494	8.61624	2.41972e-09
12	15928401	6.00456	8.61526	2.42516e-09
2	38969800	6.00377	8.6132	2.4367e-09
4	63710702	6.0026	8.61012	2.45403e-09
5	35345962	6.00163	8.6076	2.46834e-09
9	42469568	-6.00139	8.60697	2.4719e-09
29	8825784	6.00136	8.60691	2.47225e-09
2	13004256	6.00072	8.60521	2.4819e-09
24	48734090	-6.00068	8.60511	2.48248e-09
9	7055187	6.0006	8.60492	2.48358e-09
21	19338874	-6.0004	8.60439	2.48661e-09
6	46297424	-5.99977	8.60275	2.49603e-09
22	12877241	5.99952	8.60209	2.49985e-09
10	82730673	5.99885	8.60036	2.50982e-09
4	91083773	-5.99884	8.60031	2.51009e-09
4	3264319	-5.99854	8.59953	2.51462e-09
3	13942972	5.99835	8.59905	2.5174e-09
10	98459478	-5.99764	8.59718	2.52826e-09
7	42118227	5.9969	8.59526	2.53946e-09
10	78115650	-5.99623	8.59351	2.5497e-09
8	39959176	-5.99598	8.59286	2.55354e-09
24	47923673	-5.99508	8.59051	2.56739e-09
21	48447543	-5.99366	8.58681	2.58935e-09
7	49174567	5.99259	8.58403	2.60599e-09
3	103851374	5.99003	8.57736	2.64632e-09
11	59297135	-5.9868	8.56895	2.69805e-09
22	29834378	5.98674	8.56878	2.69912e-09
6	75201248	5.98662	8.56848	2.70098e-09
3	19123479	-5.98646	8.56805	2.70363e-09
1	5211110	-5.9864	8.56789	2.70462e-09
28	14759253	5.98584	8.56643	2.71373e-09
2	69955025	-5.98405	8.56178	2.74299e-09
15	22696928	5.98333	8.55992	2.75475e-09
22	16719981	-5.98118	8.55431	2.79056e-09
24	32751268	5.98109	8.55407	2.79212e-09
11	48451745	5.98089	8.55355	2.79543e-09
17	58749480	5.98083	8.55339	2.79644e-09
8	82308879	-5.97947	8.54985	2.81933e-09
22	16522696	-5.97802	8.54608	2.84393e-09
8	62514961	5.97728	8.54416	2.85654e-09
6	35210909	5.97675	8.54278	2.86561e-09
19	32517568	5.97625	8.5415	2.87411e-09
3	32068579	-5.97536	8.53917	2.88955e-09
26	26315864	-5.97516	8.53866	2.89293e-09
17	61771639	5.97477	8.53763	2.8998e-09
7	50678375	5.97399	8.53562	2.91327e-09
25	1947343	5.97384	8.53522	2.91592e-09
15	74440888	5.97317	8.53348	2.92766e-09
7	73070153	5.97118	8.52831	2.96272e-09
1	82615869	-5.96822	8.52062	3.01562e-09
13	76326178	5.96796	8.51996	3.02025e-09
1	98511688	-5.96758	8.51896	3.02716e-09
4	33192690	5.96633	8.51573	3.0498e-09
8	10799040	-5.96465	8.51134	3.08074e-09
16	35270171	-5.96315	8.50746	3.10845e-09
10	64893543	5.9613	8.50265	3.14303e-09
23	36948868	-5.96062	8.50091	3.15566e-09
26	47426839	-5.95994	8.49912	3.16867e-09
6	58844002	-5.95939	8.49772	3.17893e-09
15	12712501	5.95918	8.49716	3.18303e-09
2	114755140	5.9586	8.49567	3.19397e-09
9	17746993	-5.95851	8.49542	3.19581e-09
21	2578070	-5.95712	8.49183	3.22236e-09
24	7262980	5.95575	8.48828	3.24876e-09
23	36906754	5.95394	8.48357	3.2842e-09
7	70183743	-5.9532	8.48166	3.29864e-09
28	43106235	5.95293	8.48097	3.30393e-09
7	48916893	-5.95282	8.48068	3.30609e-09
20	13999329	-5.95216	8.47897	3.31917e-09
6	44995471	5.95167	8.4777	3.32892e-09
12	72019573	5.94972	8.47266	3.36777e-09
22	1163379	-5.94717	8.46605	3.4194e-09
10	9314394	-5.94693	8.46544	3.42422e-09
2	6326521	-5.94522	8.46101	3.45931e-09
2	106775939	-5.94507	8.46063	3.46237e-09
12	12310766	-5.94506	8.46058	3.46272e-09
1	91249657	-5.94409	8.45808	3.48271e-09
13	63140941	-5.94404	8.45795	3.48381e-09
8	16641915	5.94206	8.45283	3.52507e-09
2	89986086	-5.94204	8.45277	3.52559e-09
8	70386933	5.94176	8.45206	3.53133e-09
10	80837402	5.94103	8.45017	3.54676e-09
6	63825837	-5.94091	8.44985	3.54932e-09
7	86811767	-5.93984	8.44708	3.5721e-09
5	109321445	5.93882	8.44444	3.59381e-09
3	1445861	-5.93697	8.43965	3.63368e-09
12	79989473	5.93677	8.43915	3.63785e-09
3	57213014	5.93523	8.43516	3.67147e-09
23	36615298	-5.93506	8.43472	3.67519e-09
8	103465418	5.93499	8.43454	3.6767e-09
4	20706677	5.9342	8.43251	3.69391e-09
24	9688897	5.93399	8.43196	3.69859e-09
7	54563041	5.93367	8.43114	3.70562e-09
20	47701303	-5.9333	8.43018	3.71378e-09
1	114814129	5.93296	8.42931	3.72122e-09
21	39183385	-5.93125	8.42489	3.7593e-09
2	93003720	5.93101	8.42428	3.76462e-09
12	54860282	-5.93037	8.42261	3.77913e-09
7	58598608	-5.93029	8.42241	3.78087e-09
15	11160100	5.93013	8.422	3.78443e-09
3	86001920	5.92921	8.41963	3.80513e-09
20	13934677	-5.92889	8.41881	3.81235e-09
17	48158654	5.92876	8.41847	3.81532e-09
20	14074466	-5.92866	8.41819	3.81774e-09
25	4580430	5.92805	8.41663	3.83151e-09
5	52523994	-5.9257	8.41056	3.88544e-09
2	16004340	-5.92518	8.40923	3.8974e-09
4	94677059	-5.92505	8.40888	3.90049e-09
15	54516926	-5.92442	8.40726	3.91503e-09
10	21130577	5.92267	8.40275	3.95597e-09
17	54430853	5.91931	8.39409	4.0356e-09
17	43719221	-5.91907	8.39346	4.0415e-09
5	100423783	5.91816	8.39111	4.06337e-09
24	37134230	-5.91756	8.38957	4.07783e-09
8	63583210	-5.91555	8.38439	4.12673e-09
9	80064765	-5.9147	8.3822	4.1476e-09
7	53218891	5.91308	8.37805	4.18749e-09
16	20445643	-5.91147	8.37388	4.22787e-09
3	109034992	-5.91012	8.3704	4.26183e-09
27	17148956	-5.90995	8.36997	4.26609e-09
2	11704450	-5.90971	8.36936	4.27212e-09
10	37919303	5.90669	8.3616	4.34913e-09
5	19607848	5.90649	8.36107	4.35437e-09
20	26857826	5.90601	8.35984	4.36682e-09
5	19902330	-5.90535	8.35813	4.38397e-09
27	11337427	-5.90413	8.355	4.4157e-09
7	53250483	5.9038	8.35414	4.42441e-09
22	40030778	-5.90221	8.35007	4.46609e-09
7	37119860	-5.90141	8.34802	4.48726e-09
5	10281687	-5.90099	8.34693	4.49849e-09
14	26705553	5.90076	8.34635	4.50456e-09
9	44393036	-5.89994	8.34424	4.52645e-09
4	110930872	5.89967	8.34354	4.53374e-09
20	28258607	5.89925	8.34245	4.54519e-09
21	4953842	5.89701	8.33671	4.60566e-09
17	20089794	5.89692	8.33647	4.60819e-09
12	51854749	5.89577	8.33351	4.63974e-09
9	28822149	-5.89326	8.32708	4.70896e-09
11	30587147	5.89219	8.32434	4.73875e-09
26	21708112	5.89186	8.32349	4.74796e-09
6	105843233	-5.89155	8.32267	4.75694e-09
21	52313243	5.89	8.31872	4.80044e-09
10	6628420	5.8872	8.31153	4.88052e-09
1	151559875	5.88607	8.30863	4.91328e-09
3	42212200	5.88535	8.30679	4.93418e-09
7	45210691	-5.88525	8.30652	4.93717e-09
11	15359891	5.88496	8.30578	4.94556e-09
19	30266065	-5.88486	8.30551	4.94866e-09
5	109743089	-5.88352	8.30207	4.98799e-09
19	55684856	-5.88268	8.29993	5.01266e-09
1	148811530	-5.87976	8.29246	5.09962e-09
7	2818236	5.87912	8.29082	5.11891e-09
17	44836021	5.87832	8.28875	5.1434e-09
2	63419343	5.87821	8.28849	5.14645e-09
3	102235114	-5.87773	8.28725	5.16125e-09
2	124280780	-5.87714	8.28574	5.1792e-09
2	39099584	-5.87662	8.28441	5.195e-09
13	1745406	-5.87634	8.2837	5.20359e-09
8	101771653	-5.87623	8.2834	5.20711e-09
24	43219999	5.87622	8.28339	5.20722e-09
4	96950142	5.87447	8.27892	5.2612e-09
29	22330014	5.87195	8.27245	5.34005e-09
9	28431915	-5.87166	8.27171	5.34924e-09
6	51438137	5.87116	8.27043	5.36501e-09
10	29183136	5.87073	8.26933	5.37858e-09
24	10136396	-5.87053	8.26882	5.38494e-09
20	45342998	-5.87031	8.26825	5.39196e-09
8	86601124	5.87019	8.26796	5.39566e-09
1	56180368	-5.86816	8.26275	5.46072e-09
18	40135369	5.86799	8.26233	5.46606e-09
13	31429438	-5.86779	8.26182	5.47239e-09
5	33957958	-5.86684	8.25939	5.50316e-09
2	131325573	-5.86632	8.25806	5.51996e-09
6	20136449	5.86626	8.25791	5.52194e-09
22	37127962	5.8654	8.25571	5.54996e-09
9	40119658	-5.86494	8.25453	5.56511e-09
18	8364381	-5.86474	8.25402	5.57157e-09
3	70633089	-5.86456	8.25356	5.57749e-09
2	19533990	-5.86377	8.25153	5.60365e-09
6	87118368	-5.86327	8.25024	5.62025e-09
21	62616930	5.86238	8.24799	5.64948e-09
19	30124020	-5.86181	8.24652	5.6687e-09
4	37946977	-5.86174	8.24635	5.67092e-09
11	41892273	-5.86136	8.24537	5.68369e-09
15	67376717	5.85972	8.24118	5.73873e-09
9	16848990	-5.85895	8.23922	5.76476e-09
5	72595640	-5.85771	8.23606	5.80681e-09
10	33719768	-5.8575	8.23553	5.81396e-09
7	67075668	-5.85734	8.23512	5.81943e-09
12	12702395	-5.85664	8.23333	5.8434e-09
29	39790088	-5.85498	8.22908	5.90097e-09
10	51279090	5.85473	8.22844	5.9096e-09
25	31357576	-5.85393	8.2264	5.93751e-09
13	29009500	5.85186	8.22111	6.01017e-09
23	9190014	5.85177	8.2209	6.01306e-09
3	28985552	5.85111	8.21922	6.0364e-09
1	42764315	-5.85012	8.21669	6.07167e-09
28	4260623	5.84946	8.215	6.0954e-09
14	49154590	-5.84843	8.21236	6.13249e-09
24	32037106	5.84804	8.21139	6.14619e-09
2	127096201	5.84735	8.20963	6.1712e-09
29	27054760	5.84734	8.2096	6.1716e-09
9	29923176	5.84708	8.20894	6.18096e-09
22	32588210	-5.8467	8.20798	6.19473e-09
23	17372018	5.84657	8.20762	6.19978e-09
4	38559452	5.84591	8.20594	6.22386e-09
15	13486447	5.84409	8.20132	6.29044e-09
9	57475623	-5.84323	8.19912	6.32243e-09
5	91462928	-5.84276	8.19793	6.33967e-09
25	13712202	-5.84224	8.1966	6.35917e-09
2	13544177	-5.84197	8.19592	6.36914e-09
10	72886337	-5.84178	8.19543	6.37631e-09
7	45987364	5.84138	8.19442	6.39117e-09
6	25705039	-5.84048	8.19212	6.42507e-09
19	61508232	5.84034	8.19176	6.43042e-09
4	47495564	-5.84005	8.19101	6.44148e-09
2	22143982	5.83772	8.1851	6.52986e-09
3	87839467	5.83589	8.18044	6.60029e-09
3	69244695	-5.83263	8.17213	6.72777e-09
20	5403469	-5.83071	8.16726	6.80356e-09
5	88411672	5.83027	8.16614	6.82116e-09
22	53935827	-5.82907	8.16309	6.86929e-09
21	44739626	-5.82885	8.16254	6.87803e-09
12	26995547	-5.82757	8.15927	6.92999e-09
27	12060375	-5.82693	8.15764	6.95605e-09
12	45880400	5.82631	8.15608	6.98097e-09
21	53118085	-5.82603	8.15536	6.99268e-09
1	7379068	-5.8227	8.14691	7.12994e-09
5	92956576	5.8221	8.14539	7.15501e-09
10	46752947	-5.82103	8.14265	7.2003e-09
1	75310672	5.8186	8.13649	7.30309e-09
14	33924989	-5.81841	8.13601	7.31125e-09
12	17826439	-5.81688	8.13212	7.37697e-09
11	97903004	5.81544	8.12849	7.439e-09
9	33107955	-5.81537	8.12829	7.44239e-09
6	75437604	-5.81532	8.12816	7.4445e-09
10	94752209	5.81462	8.1264	7.47482e-09
14	30123799	-5.81247	8.12094	7.56942e-09
2	31080893	-5.81224	8.12035	7.57969e-09
9	46857562	-5.8121	8.12	7.5857e-09
2	3305696	5.81167	8.11892	7.60468e-09
8	34147390	-5.81063	8.11628	7.65105e-09
3	71435758	5.81005	8.11481	7.67689e-09
1	94026823	-5.80961	8.1137	7.69664e-09
11	67344973	-5.80942	8.1132	7.70549e-09
21	41040115	-5.80918	8.1126	7.71606e-09
13	66967691	5.80565	8.10367	7.87646e-09
25	24703981	5.80425	8.1001	7.94138e-09
17	67610563	-5.80409	8.0997	7.94871e-09
7	91106486	5.80384	8.09908	7.96021e-09
7	78680936	5.80316	8.09736	7.99169e-09
13	47392084	5.80304	8.09705	7.99744e-09
1	18987098	-5.80263	8.09601	8.01668e-09
16	62495356	-5.80242	8.09549	8.02629e-09
20	50307676	-5.80211	8.09469	8.04094e-09
20	3275477	5.80074	8.09122	8.10545e-09
4	52328554	-5.80003	8.08943	8.13898e-09
16	17095008	5.79903	8.08691	8.18637e-09
5	3545385	-5.79777	8.0837	8.24699e-09
22	42098946	5.79765	8.0834	8.25276e-09
8	301198	-5.79672	8.08105	8.29754e-09
6	86096704	-5.79623	8.07982	8.3211e-09
18	58314437	5.79537	8.07765	8.36278e-09
16	57460349	5.79524	8.07732	8.36921e-09
11	65969210	-5.79465	8.07583	8.39792e-09
16	26067811	5.79323	8.07224	8.46756e-09
8	1086666	-5.79256	8.07054	8.50085e-09
7	50864591	-5.79205	8.06924	8.52623e-09
11	39223362	-5.79177	8.06854	8.54013e-09
11	82334818	5.7909	8.06635	8.58315e-09
12	5423076	-5.78808	8.05922	8.7252e-09
10	54847065	5.78745	8.05762	8.75743e-09
6	60990865	-5.78524	8.05204	8.87083e-09
22	12262686	-5.78511	8.05172	8.87723e-09
14	66751290	-5.7834	8.0474	8.96596e-09
9	36050144	-5.78154	8.04272	9.0632e-09
25	13802230	5.78092	8.04114	9.0963e-09
8	84297080	5.78059	8.04032	9.11339e-09
24	60814668	-5.77875	8.03567	9.2115e-09
3	26249119	5.77848	8.03499	9.22599e-09
11	18186072	-5.77848	8.03498	9.22609e-09
5	72045648	5.77806	8.03393	9.24851e-09
19	20998218	5.77757	8.03269	9.27482e-09
24	58487747	5.7774	8.03227	9.28388e-09
17	62510147	5.77713	8.03159	9.29845e-09
18	22188577	5.7752	8.02671	9.40341e-09
16	23305152	-5.77396	8.02358	9.47149e-09
2	86496223	-5.7737	8.02293	9.4857e-09
1	145326929	-5.77368	8.0229	9.48647e-09
4	106051094	5.77275	8.02053	9.5382e-09
13	56246114	-5.77042	8.01467	9.66783e-09
3	17201583	-5.76975	8.01298	9.70556e-09
17	51920565	-5.76922	8.01165	9.7354e-09
6	18609494	-5.76625	8.00418	9.9042e-09
14	30515628	5.7659	8.00329	9.92458e-09
2	116064544	-5.76516	8.00142	9.96732e-09
17	59328496	5.76473	8.00034	9.99224e-09
8	9735248	5.76263	7.99507	1.01141e-08
14	4835633	5.76092	7.99075	1.02152e-08
2	128746670	-5.76014	7.9888	1.02613e-08
2	11007018	-5.76007	7.98863	1.02654e-08
11	2614924	-5.76005	7.98857	1.02666e-08
6	43527601	5.75926	7.98658	1.03137e-08
23	22258295	5.75839	7.98439	1.03659e-08
17	69531733	-5.75782	7.98297	1.04e-08
6	33370611	5.75715	7.98127	1.04406e-08
25	26853182	5.75523	7.97645	1.05572e-08
4	72907561	-5.75195	7.96821	1.07596e-08
4	41641590	5.75166	7.96749	1.07774e-08
7	95709825	5.75124	7.96642	1.08038e-08
16	27407249	-5.75123	7.96639	1.08046e-08
6	58887167	-5.75092	7.96562	1.08239e-08
22	41320554	-5.75075	7.96519	1.08345e-08
23	27329740	-5.75057	7.96474	1.08457e-08
28	32822203	5.75057	7.96474	1.08458e-08
11	42203454	-5.74982	7.96287	1.08926e-08
1	118493069	5.74831	7.95908	1.09879e-08
16	55666523	5.74739	7.95676	1.1047e-08
8	84330708	-5.74669	7.955	1.10917e-08
6	5932510	5.7449	7.95053	1.12066e-08
4	38633665	5.74488	7.95048	1.12079e-08
15	59155941	5.74203	7.94332	1.1394e-08
6	6253918	-5.74153	7.94206	1.14273e-08
25	24622878	5.73836	7.93411	1.16383e-08
15	33134895	5.7382	7.93373	1.16486e-08
14	1118324	5.73509	7.92593	1.18596e-08
7	32301275	5.73474	7.92505	1.18836e-08
26	38990992	-5.73391	7.92296	1.19411e-08
4	27197446	-5.73295	7.92056	1.20071e-08
21	30089888	-5.73258	7.91963	1.20328e-08
25	27224331	-5.73225	7.91882	1.20555e-08
16	60530572	5.73215	7.91855	1.20629e-08
16	2828632	-5.73057	7.91461	1.21727e-08
19	36202911	-5.72901	7.91069	1.22833e-08
10	97497711	-5.72715	7.90605	1.2415e-08
3	24506258	5.72652	7.90448	1.24602e-08
3	105319893	5.72596	7.90306	1.2501e-08
1	84770244	-5.72543	7.90175	1.25386e-08
29	8964171	-5.72448	7.89937	1.26076e-08
6	90248500	5.72445	7.8993	1.26095e-08
17	51951273	-5.7206	7.88966	1.28926e-08
19	35192014	-5.72051	7.88943	1.28993e-08
21	62063432	-5.71938	7.88662	1.29833e-08
20	623258	5.7191	7.88593	1.30038e-08
8	36130787	-5.71791	7.88293	1.30938e-08
28	28796470	-5.7172	7.88117	1.3147e-08
24	1831895	5.7171	7.88091	1.31548e-08
9	24650033	5.71707	7.88085	1.31568e-08
17	63308119	-5.71673	7.87999	1.3183e-08
1	148778498	-5.71672	7.87997	1.31833e-08
20	19877052	-5.71656	7.87958	1.31954e-08
7	17184388	5.71473	7.87501	1.3335e-08
18	25915099	5.71446	7.87432	1.3356e-08
3	68092561	-5.71352	7.87198	1.34283e-08
6	28596607	-5.71297	7.8706	1.34709e-08
2	124610126	5.71202	7.86824	1.35445e-08
2	63389280	-5.71126	7.86634	1.36039e-08
28	10542016	-5.71054	7.86455	1.366e-08
12	60587163	-5.70961	7.86222	1.37334e-08
5	84051222	5.7083	7.85896	1.3837e-08
2	123651037	-5.70699	7.85569	1.39416e-08
28	24176698	5.70687	7.85537	1.39517e-08
16	49764549	-5.70564	7.85231	1.40505e-08
6	4204662	-5.70507	7.85089	1.40964e-08
3	13973726	-5.70451	7.8495	1.41418e-08
8	101953262	5.70316	7.84614	1.42516e-08
24	2691597	5.70063	7.83983	1.44602e-08
5	77478886	5.70053	7.83959	1.44681e-08
15	31897111	5.70022	7.8388	1.44943e-08
4	32058212	5.70013	7.83858	1.45018e-08
2	72094564	5.69876	7.83517	1.46161e-08
6	29432519	-5.69826	7.83393	1.46578e-08
3	72862420	5.69744	7.83189	1.47268e-08
1	51512389	-5.69708	7.83098	1.47576e-08
8	67661301	5.69363	7.82241	1.50518e-08
24	54438109	5.69358	7.82227	1.50567e-08
28	5908661	5.69315	7.82121	1.50935e-08
26	41840918	-5.69276	7.82025	1.5127e-08
12	20455202	5.69112	7.81616	1.52701e-08
25	29508529	5.69065	7.81499	1.53111e-08
2	54883820	5.68865	7.81001	1.54879e-08
18	13400847	-5.68796	7.80829	1.55494e-08
2	11350192	-5.68587	7.8031	1.57363e-08
3	19314358	-5.68547	7.80209	1.57727e-08
13	53828312	-5.68487	7.80061	1.58268e-08
8	16070640	5.6847	7.80018	1.58423e-08
13	560411	-5.68283	7.79554	1.60125e-08
20	10173828	5.68191	7.79326	1.60968e-08
20	50877420	5.68172	7.79278	1.61147e-08
7	49612336	5.68166	7.79263	1.61201e-08
2	115439012	5.6811	7.79125	1.61716e-08
29	8514255	-5.68096	7.79089	1.61849e-08
7	57969223	5.68079	7.79048	1.62003e-08
7	64914	-5.6794	7.78702	1.63296e-08
14	15066961	5.67879	7.78552	1.63864e-08
14	22614635	5.67832	7.78434	1.6431e-08
4	52416094	-5.67625	7.77922	1.66258e-08
11	92571288	5.67617	7.779	1.6634e-08
12	31648493	-5.67484	7.77571	1.67607e-08
26	28641201	5.67402	7.77366	1.68398e-08
2	129638803	-5.67388	7.77333	1.68526e-08
17	3800152	-5.67387	7.77331	1.68534e-08
24	54983907	-5.67371	7.7729	1.68694e-08
3	32631342	-5.67268	7.77034	1.69692e-08
18	17012606	-5.6724	7.76966	1.69959e-08
28	36988495	5.67198	7.76862	1.70364e-08
21	30608974	-5.67155	7.76754	1.70789e-08
12	72553860	5.67131	7.76694	1.71025e-08
11	77459953	-5.67094	7.76604	1.71379e-08
24	14404086	-5.67019	7.76418	1.72115e-08
9	32361843	5.66946	7.76235	1.72841e-08
1	52102759	5.66941	7.76224	1.72888e-08
14	55369974	5.66851	7.76001	1.73776e-08
5	6841490	-5.66779	7.75823	1.74488e-08
26	2236338	5.66756	7.75765	1.74725e-08
10	6503567	-5.66614	7.75414	1.7614e-08
27	38479358	5.66529	7.75203	1.76997e-08
19	1694694	-5.66384	7.74843	1.78473e-08
7	101053085	-5.66209	7.7441	1.80261e-08
25	13471426	5.66195	7.74374	1.80408e-08
28	30393706	-5.66074	7.74076	1.81653e-08
28	39555233	-5.66014	7.73927	1.82276e-08
12	4167668	-5.65924	7.73704	1.83216e-08
19	51324166	-5.65854	7.73532	1.83942e-08
8	99369617	5.65697	7.73143	1.85597e-08
20	8913789	5.6557	7.72828	1.86947e-08
22	22634602	5.6556	7.72804	1.87052e-08
12	46432357	-5.65479	7.72604	1.87916e-08
23	46876299	5.65476	7.72597	1.87944e-08
4	35217169	-5.65473	7.72588	1.87983e-08
20	49628116	5.65385	7.7237	1.88929e-08
4	53829673	5.65341	7.72263	1.89395e-08
19	26892646	5.65192	7.71894	1.9101e-08
6	82817980	5.65152	7.71795	1.91449e-08
12	25598205	5.65101	7.7167	1.91999e-08
6	5614926	-5.64993	7.71402	1.93189e-08
2	62116396	-5.64783	7.70882	1.95514e-08
26	26389324	5.6466	7.70579	1.96882e-08
17	8942474	-5.6458	7.70382	1.97781e-08
7	67960735	5.64562	7.70336	1.97988e-08
21	8185937	5.64409	7.69959	1.99716e-08
10	8359058	5.64375	7.69875	2.00102e-08
25	26085318	-5.64355	7.69826	2.00327e-08
1	93665166	5.64268	7.69611	2.0132e-08
4	91579650	-5.64239	7.6954	2.0165e-08
6	30922133	-5.6417	7.6937	2.0244e-08
16	67156790	5.64131	7.69273	2.02895e-08
27	7301115	5.64102	7.69201	2.0323e-08
8	68690059	-5.6409	7.69173	2.03362e-08
21	9048894	-5.64021	7.69001	2.0417e-08
2	88942310	-5.63997	7.68941	2.0445e-08
8	66486614	-5.6394	7.68803	2.05104e-08
23	854383	5.63859	7.68601	2.06059e-08
1	102286494	5.63805	7.68468	2.06688e-08
7	98852545	-5.63706	7.68223	2.07858e-08
10	18690248	-5.63685	7.68173	2.081e-08
8	567144	-5.63674	7.68145	2.08233e-08
14	65186133	5.63639	7.68058	2.08649e-08
15	39779877	-5.63621	7.68014	2.08863e-08
13	60266262	-5.6352	7.67766	2.1006e-08
9	78893689	5.6349	7.67691	2.1042e-08
22	15036390	5.63455	7.67605	2.1084e-08
12	13583065	-5.63448	7.67587	2.10924e-08
27	42157363	5.63396	7.67459	2.11549e-08
1	35369088	-5.63388	7.67441	2.11634e-08
16	60028385	5.63174	7.66913	2.14224e-08
13	33706702	5.63172	7.66907	2.14253e-08
14	68890909	-5.63165	7.66892	2.14331e-08
8	47145491	-5.63109	7.66752	2.1502e-08
11	19114049	-5.631	7.66731	2.15124e-08
24	50542320	5.63017	7.66527	2.16137e-08
29	26672718	5.62911	7.66266	2.17442e-08
14	33028779	-5.62893	7.6622	2.17669e-08
5	76147776	-5.62748	7.65862	2.1947e-08
9	71798381	5.62562	7.65405	2.21796e-08
24	45922629	-5.62558	7.65397	2.21837e-08
9	7547250	5.62552	7.6538	2.2192e-08
24	15476502	-5.62434	7.65091	2.23402e-08
4	50361272	5.62389	7.64979	2.23983e-08
28	24775898	5.62364	7.64917	2.24299e-08
5	21521519	-5.62322	7.64814	2.24832e-08
9	31468162	5.62193	7.64498	2.26475e-08
18	37681660	5.62111	7.64294	2.27539e-08
29	32140683	5.62014	7.64058	2.28783e-08
1	20198281	5.61973	7.63957	2.29315e-08
2	4178836	5.61855	7.63666	2.30854e-08
17	18216831	-5.61808	7.6355	2.31472e-08
12	43742516	-5.61727	7.6335	2.32541e-08
16	8644968	-5.61698	7.6328	2.32917e-08
11	38778904	5.61428	7.62616	2.36504e-08
15	35025541	5.61389	7.6252	2.37031e-08
7	63987305	5.61288	7.62273	2.38379e-08
1	139370104	5.61233	7.62138	2.39122e-08
4	56206956	5.61129	7.61882	2.40537e-08
2	134671066	5.61089	7.61783	2.41088e-08
12	20633273	5.61068	7.61731	2.41376e-08
29	44783798	-5.60956	7.61457	2.42903e-08
6	33261404	-5.60899	7.61316	2.43694e-08
15	53654642	-5.60874	7.61254	2.44038e-08
12	27996883	-5.6069	7.60803	2.46588e-08
27	33061858	-5.60628	7.60651	2.4745e-08
22	45323486	5.60619	7.6063	2.47572e-08
24	27645022	5.60559	7.60482	2.48419e-08
18	14575108	-5.605	7.60337	2.49248e-08
11	2318685	-5.60425	7.60153	2.50305e-08
5	23915701	5.60298	7.59841	2.5211e-08
11	81091990	5.60296	7.59838	2.52127e-08
22	49192783	5.60224	7.5966	2.53165e-08
2	96072112	5.60168	7.59524	2.53957e-08
16	66147024	5.59943	7.58972	2.57208e-08
25	34892508	-5.59858	7.58763	2.58448e-08
14	33595588	5.59801	7.58624	2.59273e-08
7	53379353	5.59758	7.58518	2.59906e-08
12	38041208	-5.59746	7.58488	2.6009e-08
2	4641694	5.59708	7.58395	2.60646e-08
15	11808759	5.59614	7.58166	2.62026e-08
16	47227493	-5.59481	7.57839	2.64001e-08
10	42198706	-5.594	7.5764	2.65214e-08
11	96465435	-5.59346	7.57509	2.66016e-08
22	1461469	-5.5934	7.57494	2.6611e-08
26	9544999	-5.59334	7.57479	2.66202e-08
2	73824119	5.59257	7.5729	2.67359e-08
21	3806847	5.59247	7.57266	2.67507e-08
22	10504602	5.5888	7.56367	2.73105e-08
18	33980532	5.58848	7.5629	2.73593e-08
16	38143821	-5.58722	7.55981	2.75541e-08
29	47012421	5.58668	7.55849	2.7638e-08
6	92751924	-5.58571	7.55613	2.77891e-08
22	45623413	-5.58523	7.55494	2.78648e-08
14	84222706	-5.58248	7.5482	2.83006e-08
1	131571886	-5.58143	7.54565	2.84675e-08
9	33163901	-5.58017	7.54257	2.86701e-08
24	50679723	5.57973	7.54149	2.87418e-08
14	89613027	-5.57906	7.53985	2.885e-08
7	74227345	-5.57788	7.53697	2.90421e-08
5	89923134	-5.57477	7.52937	2.95549e-08
3	43998548	-5.57466	7.5291	2.9573e-08
16	19695752	-5.57319	7.52551	2.98186e-08
5	18369656	5.57213	7.52293	2.99965e-08
17	38463524	-5.57192	7.52242	3.00318e-08
14	80550444	-5.57116	7.52058	3.01595e-08
29	42645025	-5.57098	7.52013	3.01901e-08
4	42482322	5.56967	7.51692	3.04144e-08
28	5157454	-5.56872	7.51462	3.05762e-08
2	128177212	5.5687	7.51457	3.05794e-08
10	76966485	-5.56869	7.51454	3.05819e-08
25	39661644	5.56843	7.51389	3.06272e-08
11	3607915	-5.56833	7.51366	3.06435e-08
29	31172902	-5.56811	7.51313	3.06807e-08
7	37671851	5.56776	7.51227	3.07421e-08
13	44562098	-5.56675	7.50981	3.09163e-08
1	154444699	-5.56674	7.50978	3.09189e-08
26	5050186	5.56633	7.50878	3.099e-08
18	30598647	5.5653	7.50627	3.11697e-08
12	55694717	-5.5651	7.50579	3.12038e-08
4	88487448	5.56405	7.50322	3.13891e-08
23	8329930	-5.56289	7.50039	3.15942e-08
16	14222001	5.56243	7.49928	3.16754e-08
24	195980	-5.55907	7.49108	3.2279e-08
9	8792700	-5.55782	7.48804	3.25061e-08
20	27748389	5.55756	7.48741	3.25526e-08
3	52584704	-5.55754	7.48736	3.25567e-08
4	64295610	5.55709	7.48627	3.26383e-08
10	76714809	5.55699	7.48602	3.26574e-08
5	34367373	5.55675	7.48543	3.27015e-08
12	9919041	5.55607	7.48377	3.28266e-08
24	61641110	5.55606	7.48376	3.28276e-08
1	19609811	-5.55555	7.48251	3.29223e-08
8	20809516	-5.55476	7.4806	3.30672e-08
2	11651262	5.55455	7.48008	3.31069e-08
2	57453196	-5.55388	7.47845	3.32316e-08
1	128665888	5.55243	7.47492	3.3503e-08
8	4394899	5.55201	7.47391	3.35806e-08
4	58866353	5.55196	7.47379	3.35903e-08
19	16761890	5.55112	7.47175	3.37482e-08
3	91763684	-5.54905	7.4667	3.4143e-08
23	14837860	5.54894	7.46644	3.41637e-08
9	28967653	5.54888	7.46629	3.41748e-08
1	8620938	5.5486	7.46562	3.42277e-08
27	41598245	5.54858	7.46556	3.42326e-08
6	82708778	-5.54822	7.4647	3.43008e-08
2	111053952	5.54813	7.46447	3.43188e-08
12	52526222	-5.54738	7.46264	3.44639e-08
14	2263186	-5.54631	7.46005	3.467e-08
11	103329921	-5.54555	7.45819	3.48182e-08
11	89908132	-5.54536	7.45774	3.48543e-08
15	47202924	5.54283	7.45158	3.53524e-08
24	5092002	-5.54154	7.44846	3.56073e-08
10	92066598	5.54087	7.44682	3.57417e-08
6	43583813	5.53871	7.44159	3.61751e-08
26	31317676	-5.53718	7.43786	3.64868e-08
8	67528652	-5.53688	7.43713	3.65482e-08
1	52971262	5.53675	7.43683	3.65734e-08
10	15134466	5.53669	7.43669	3.65854e-08
29	23961485	-5.53632	7.43579	3.66613e-08
10	21453204	5.53601	7.43503	3.67257e-08
2	109197254	5.53476	7.432	3.69832e-08
12	53538605	-5.53468	7.43181	3.69991e-08
1	146713017	5.53427	7.4308	3.70854e-08
11	100933980	5.53405	7.43028	3.71293e-08
11	96722950	-5.53351	7.42896	3.72425e-08
27	11448725	5.53304	7.42782	3.73407e-08
9	88786750	5.53236	7.42617	3.74825e-08
13	36661629	-5.53182	7.42487	3.75947e-08
3	96399403	-5.53165	7.42445	3.76311e-08
28	8868229	-5.53134	7.42371	3.76958e-08
26	17222295	5.53091	7.42265	3.77873e-08
20	61122131	-5.52985	7.4201	3.80103e-08
23	11087626	5.52902	7.41808	3.81876e-08
13	72551762	-5.52879	7.41752	3.82362e-08
13	62764022	5.52848	7.41677	3.83031e-08
14	29095982	-5.52839	7.41654	3.83231e-08
1	88799789	-5.52817	7.41601	3.83697e-08
5	93685434	5.52749	7.41437	3.85155e-08
17	14050499	5.52715	7.41355	3.85881e-08
25	20325709	5.52706	7.41334	3.86068e-08
14	10035586	-5.52691	7.41298	3.86388e-08
4	34417236	5.52688	7.41289	3.86461e-08
11	737352	-5.52626	7.41139	3.87798e-08
3	37959263	-5.52431	7.40666	3.9205e-08
18	14308130	5.52406	7.40606	3.92589e-08
22	56622506	5.52405	7.40603	3.92618e-08
3	19686388	5.52383	7.40552	3.93083e-08
20	1629050	-5.52313	7.40381	3.94626e-08
4	70155961	-5.5226	7.40253	3.95794e-08
1	53371392	5.52188	7.40078	3.97397e-08
10	84968104	-5.52121	7.39916	3.98874e-08
5	59889303	-5.52041	7.39723	4.00657e-08
26	18320457	5.52	7.39623	4.01577e-08
8	49581216	-5.51981	7.39577	4.02008e-08
10	92501818	5.51951	7.39504	4.02681e-08
28	19737552	-5.51878	7.39327	4.04321e-08
20	487142	-5.51818	7.39182	4.05675e-08
1	786871	-5.51784	7.391	4.06443e-08
22	37325350	-5.51743	7.39	4.07378e-08
10	26074952	-5.51728	7.38965	4.07707e-08
18	7130928	-5.51687	7.38865	4.08648e-08
17	43680245	5.51644	7.38763	4.0961e-08
3	19990805	-5.51608	7.38674	4.10452e-08
1	139316127	5.5156	7.38558	4.11545e-08
5	9253935	5.51502	7.38418	4.12877e-08
19	51661669	-5.51435	7.38256	4.14415e-08
10	85009311	-5.51365	7.38086	4.16041e-08
16	41486393	-5.5131	7.37953	4.17317e-08
19	35071678	5.5125	7.37809	4.18708e-08
15	75173142	-5.51246	7.378	4.18797e-08
2	11073581	5.51075	7.37386	4.22801e-08
26	6048524	-5.51074	7.37385	4.22818e-08
20	68145017	5.51004	7.37214	4.24485e-08
28	20666030	-5.5099	7.3718	4.24816e-08
1	95305311	5.50895	7.36951	4.27061e-08
3	53064066	5.5085	7.36842	4.2813e-08
17	65564943	-5.50778	7.36669	4.29845e-08
10	54218435	5.50725	7.3654	4.31125e-08
8	90912786	5.50705	7.36492	4.31603e-08
18	22844311	-5.50654	7.36369	4.32818e-08
26	36156488	-5.5063	7.36312	4.33388e-08
16	51361241	5.50595	7.36226	4.34253e-08
7	79832582	5.50571	7.36168	4.34828e-08
26	31154200	-5.50567	7.36158	4.34928e-08
6	31221691	5.50534	7.3608	4.35709e-08
9	56148201	-5.505	7.35997	4.36549e-08
26	25937818	5.50415	7.35793	4.38606e-08
8	58389538	5.50346	7.35626	4.40293e-08
10	84919430	-5.50243	7.35376	4.42828e-08
8	45970017	-5.50187	7.35241	4.44212e-08
22	49143519	5.50088	7.35004	4.46647e-08
17	65877635	-5.5003	7.34864	4.48084e-08
4	58775346	5.49968	7.34714	4.49638e-08
6	60389433	5.49926	7.34613	4.50683e-08
9	37857180	5.49906	7.34563	4.51201e-08
20	59114553	5.49849	7.34426	4.52631e-08
21	50895923	-5.49786	7.34276	4.54197e-08
20	47058236	-5.4975	7.34188	4.5511e-08
16	35635965	5.4959	7.33801	4.59185e-08
22	26155227	5.4958	7.33777	4.59441e-08
11	18965950	-5.49414	7.33378	4.63686e-08
1	122890862	5.49391	7.33322	4.64284e-08
1	148626429	5.49367	7.33264	4.64901e-08
25	33685668	5.49217	7.32903	4.68776e-08
11	99994611	-5.49213	7.32894	4.68874e-08
6	81044577	-5.49197	7.32856	4.69289e-08
17	64366697	5.49192	7.32842	4.69438e-08
3	67848109	5.49111	7.32648	4.71544e-08
4	83681809	5.4911	7.32645	4.71578e-08
8	33997194	5.48997	7.32373	4.74542e-08
17	69301771	5.48924	7.32198	4.76454e-08
2	53549737	-5.48904	7.3215	4.76976e-08
10	76233432	5.48865	7.32055	4.78026e-08
7	93607903	5.48849	7.32016	4.78451e-08
2	40208540	-5.48781	7.31853	4.80248e-08
14	16835503	5.48745	7.31767	4.81205e-08
7	77178111	5.48744	7.31764	4.81241e-08
19	53470011	-5.48661	7.31563	4.83469e-08
3	88360058	5.48653	7.31544	4.83682e-08
27	43779019	-5.48592	7.31399	4.85302e-08
3	67482326	-5.48512	7.31205	4.87472e-08
2	124641388	-5.48511	7.31203	4.87497e-08
11	12844754	5.48501	7.3118	4.87752e-08
14	18664908	-5.485	7.31177	4.8779e-08
10	56510177	5.48459	7.31078	4.88897e-08
8	32628653	-5.48401	7.3094	4.9046e-08
18	41579140	-5.48311	7.30723	4.92915e-08
19	6400149	5.48256	7.30589	4.94431e-08
5	102989548	-5.48223	7.3051	4.95341e-08
12	43816795	5.48103	7.30221	4.98646e-08
22	48057955	5.48009	7.29997	5.01225e-08
25	9958868	-5.47961	7.29882	5.02556e-08
19	51949194	-5.47955	7.29866	5.02731e-08
18	3279194	-5.47852	7.29618	5.05611e-08
12	22263606	5.47845	7.29601	5.05814e-08
1	82585211	5.47805	7.29505	5.06927e-08
1	92423943	5.4772	7.29301	5.09317e-08
14	34843558	-5.47683	7.29211	5.10372e-08
8	87826682	5.47679	7.29202	5.1048e-08
28	13901118	5.4759	7.28988	5.13e-08
2	74353178	-5.47565	7.28929	5.13695e-08
7	23574719	-5.47534	7.28854	5.14589e-08
11	59950113	5.47529	7.28843	5.14715e-08
24	38133298	5.47449	7.28651	5.17003e-08
13	37308190	5.47403	7.28539	5.18329e-08
24	51531184	5.47352	7.28417	5.19791e-08
8	43889498	5.47287	7.28261	5.21666e-08
26	15692814	-5.47242	7.28153	5.22965e-08
20	12258976	5.47236	7.28138	5.23143e-08
11	76365557	5.47205	7.28065	5.24027e-08
2	4235195	-5.47201	7.28055	5.24148e-08
19	16887268	5.47197	7.28044	5.24279e-08
5	11843290	-5.47094	7.27797	5.27261e-08
16	63720825	-5.47078	7.27759	5.27722e-08
24	56930686	-5.46976	7.27514	5.30719e-08
27	31511012	-5.46934	7.27413	5.31944e-08
21	42618118	5.46799	7.2709	5.35919e-08
17	33529229	-5.46787	7.27059	5.36297e-08
5	67695115	-5.46719	7.26896	5.38313e-08
10	79664144	5.4668	7.26803	5.3947e-08
1	88098853	-5.46611	7.26638	5.41528e-08
20	25599973	5.46472	7.26305	5.45689e-08
10	32471313	5.46457	7.26269	5.46142e-08
7	89185793	5.46452	7.26258	5.46288e-08
20	69368072	5.46339	7.25986	5.49723e-08
10	90749686	5.46267	7.25813	5.51909e-08
17	21997921	5.46251	7.25774	5.52409e-08
28	40330054	-5.4623	7.25725	5.53033e-08
12	15822709	-5.46207	7.2567	5.53729e-08
5	77684177	5.46102	7.25418	5.56953e-08
6	33468388	-5.46069	7.25339	5.57973e-08
9	29527624	5.46067	7.25333	5.58041e-08
11	23446177	-5.46013	7.25205	5.59688e-08
1	113411999	5.45975	7.25114	5.60866e-08
5	95398265	-5.45939	7.25026	5.62005e-08
4	92723938	-5.45808	7.24713	5.66073e-08
4	98457293	5.45804	7.24704	5.66183e-08
6	38915386	-5.45726	7.24517	5.68626e-08
11	40071551	-5.45688	7.24427	5.6981e-08
15	49394693	5.4568	7.24406	5.70079e-08
25	4751129	-5.45542	7.24075	5.74445e-08
7	52704606	-5.45385	7.237	5.79424e-08
26	14076517	-5.45372	7.23669	5.79839e-08
10	27963210	5.45268	7.2342	5.83178e-08
10	95166471	-5.45261	7.23403	5.83398e-08
21	43862920	-5.45238	7.23349	5.84134e-08
1	78704593	5.45115	7.23055	5.88098e-08
12	53902074	5.44977	7.22724	5.926e-08
14	13438020	5.44946	7.2265	5.93608e-08
16	61531810	-5.44792	7.22282	5.98664e-08
6	38014967	5.4477	7.2223	5.99381e-08
22	3927023	-5.44616	7.21861	6.04495e-08
24	30277612	5.44528	7.2165	6.0743e-08
14	54314323	5.445	7.21583	6.08376e-08
16	39502706	5.44452	7.21469	6.09972e-08
1	126131419	5.4432	7.21153	6.14426e-08
11	91756628	5.44297	7.21097	6.15222e-08
4	34860149	5.44237	7.20954	6.17255e-08
11	12763575	-5.44215	7.20903	6.17972e-08
21	16639626	-5.44148	7.20742	6.2027e-08
24	48189320	5.44093	7.20612	6.22135e-08
29	30915980	-5.44041	7.20486	6.23943e-08
1	2497256	5.44029	7.20459	6.2433e-08
11	72587114	5.43997	7.20382	6.25437e-08
21	45355855	5.43984	7.20349	6.25906e-08
10	2536986	-5.43964	7.20303	6.26574e-08
15	62451158	5.4383	7.19984	6.31196e-08
18	22593655	-5.43807	7.19927	6.32022e-08
8	100478486	-5.43776	7.19853	6.33099e-08
4	20477723	-5.43721	7.19721	6.35024e-08
13	68340865	-5.43565	7.1935	6.40474e-08
5	43319468	-5.43532	7.1927	6.41648e-08
4	15028401	5.43456	7.1909	6.44311e-08
6	58726236	-5.43411	7.18982	6.45924e-08
1	42246346	5.4339	7.18932	6.46668e-08
28	23427932	5.43352	7.18843	6.47999e-08
23	10343294	-5.43326	7.18779	6.48945e-08
15	73521730	5.43319	7.18762	6.49206e-08
23	38936735	5.43318	7.18761	6.49223e-08
16	19834353	5.43291	7.18696	6.50183e-08
1	47228711	5.43282	7.18675	6.50509e-08
7	41216284	5.43178	7.18427	6.54232e-08
27	7417540	5.43129	7.1831	6.55994e-08
16	9474925	5.43095	7.18229	6.57225e-08
18	11298894	-5.43021	7.18051	6.5992e-08
14	90511149	5.42982	7.17958	6.61326e-08
11	84421375	-5.42962	7.1791	6.6206e-08
7	45551987	5.42947	7.17876	6.62583e-08
8	63098787	5.42817	7.17565	6.67344e-08
28	40602823	-5.42728	7.17354	6.70591e-08
14	45330886	-5.42679	7.17237	6.72406e-08
10	11838319	5.42524	7.16867	6.78158e-08
4	39680249	-5.4252	7.16857	6.7832e-08
9	11044280	-5.42438	7.16662	6.81367e-08
3	17892232	5.42383	7.16532	6.83405e-08
17	18297670	-5.4235	7.16452	6.84663e-08
17	49288727	-5.42337	7.16422	6.85144e-08
14	38918792	5.42239	7.16188	6.8885e-08
7	90322987	5.42196	7.16085	6.90472e-08
1	76855354	5.42184	7.16058	6.90913e-08
5	80379363	5.42038	7.1571	6.96463e-08
7	70658566	-5.42023	7.15674	6.97036e-08
20	41306494	-5.41874	7.1532	7.02754e-08
8	81458724	-5.41845	7.15251	7.03866e-08
[truncated: 41,301 more rows]

## Sheet: TableS5-SAM
TableS5. Spatial analysis method (SAM) identifies top 1000 SNPs associated with environmental variables.
CHR	BP	Genotype	Env1	Loglikelihood	Gscore	WaldScore	AIC
1	96020679	AA	sunp2	-479.648	444.981	310.392	963.297
1	96020679	AA	dtr12	-481.683	440.912	306.124	967.366
1	96020679	AA	dtr1	-479.281	445.716	305.344	962.562
1	96020679	AA	sunp3	-480.239	443.799	304.36	964.479
1	96020679	AA	dtr2	-483.032	438.215	301.922	970.063
1	96020679	AA	sunp12	-481.319	441.639	301.234	966.639
1	96020679	AA	dtr3	-480.221	443.837	301.059	964.441
1	105498797	AA	cvpre11	-356.072	659.315	355.795	716.143
1	105498797	AA	dtr11	-322.573	726.312	343.216	649.147
1	105498797	AA	dtr13	-340.698	690.063	333.603	685.395
1	105498797	AA	dtr12	-313.617	744.225	329.447	631.233
1	105498797	AA	cvpre12	-409.814	551.829	324.442	823.629
1	105498797	AA	tmp4	-379.754	611.95	324.362	763.508
1	105498797	AA	reh11	-334.147	703.164	322.846	672.295
1	105498797	AA	dtr10	-360.004	651.45	322.497	724.008
1	105498797	AA	dtr3	-327.06	717.338	322.157	658.12
1	105498797	AA	dtr4	-325.139	721.18	321.658	654.279
1	105498797	AA	reh10	-354.855	661.748	320.181	713.711
1	105498797	AA	cvpre10	-388.682	594.093	317.857	781.365
1	105498797	AA	sunp3	-321.1	729.258	312.766	646.2
1	105498797	AA	dtr1	-309.769	751.919	312.751	623.539
1	105498797	AA	dtr2	-300.513	770.433	312.283	605.025
1	105498797	AA	tmp3	-422.303	526.852	310.815	848.606
1	105498797	AA	tmp5	-387.485	596.489	306.763	778.969
1	105498797	AA	rd1	-378.874	613.71	304.677	761.748
1	105498797	AA	reh13	-318.451	734.556	302.637	640.902
1	105498797	AA	rd2	-418.502	534.455	300.992	841.003
1	37047090	GG	rd12	-440.944	521.516	343.125	885.888
1	37047090	GG	rd11	-447.672	508.06	333.518	899.343
1	37047090	GG	sunp2	-437.607	528.19	333.47	879.214
1	37047090	GG	sunp3	-439.028	525.347	328.699	882.056
1	37047090	GG	sunp12	-440.253	522.897	326.637	884.506
1	37047090	GG	reh4	-441.366	520.67	324.144	886.733
1	37047090	GG	rd1	-447.041	509.32	323.256	898.083
1	37047090	GG	reh13	-440.014	523.376	320.902	884.027
1	37047090	GG	sunp11	-450.609	502.185	320.855	905.218
1	37047090	GG	dtr12	-463.335	476.733	319.171	930.67
1	37047090	GG	sunp1	-445.807	511.79	318.554	895.613
1	37047090	GG	dtr2	-458.016	487.371	318.174	920.032
1	37047090	GG	dtr3	-453.507	496.389	317.755	911.014
1	37047090	GG	dtr1	-459.662	484.079	317.229	923.324
1	37047090	GG	sunp4	-450.11	503.183	310.383	904.221
1	37047090	GG	rd2	-459.006	485.391	310.101	922.012
1	37047090	GG	dtr4	-461.263	480.876	303.666	926.527
1	37047090	GG	dtr11	-480.132	443.139	303.579	964.264
1	37047090	GG	rd3	-458.369	486.666	302.859	920.737
2	43747822	GG	dtr11	-461.443	465.067	310.696	926.886
2	43747822	GG	dtr12	-470.928	446.096	304.852	945.857
2	43747822	GG	rd11	-469.642	448.668	304.145	943.285
2	114254886	GG	dtr12	-435.897	513.937	325.807	875.795
2	114254886	GG	rd11	-435.755	514.221	325.571	875.51
2	114254886	GG	dtr11	-435.537	514.657	325.357	875.074
2	114254886	GG	dtr2	-431.701	522.329	322.353	867.402
2	114254886	GG	sunp11	-430.641	524.448	320.973	865.283
2	114254886	GG	dtr1	-435.474	514.782	319.672	874.949
2	114254886	GG	cvpre11	-456.355	473.022	319.23	916.71
2	114254886	GG	rd12	-458.76	468.212	313.894	921.519
2	114254886	GG	sunp12	-443.146	499.439	313.582	890.292
2	114254886	GG	dtr13	-445.2	495.331	307.382	894.4
2	114254886	GG	sunp2	-457.468	470.795	307.193	918.937
2	114254886	GG	dtr3	-455.877	473.977	306.664	915.754
2	114254886	GG	dtr4	-447.091	491.549	303.385	898.182
2	114254886	GG	sunp3	-466.558	452.615	301.378	937.116
2	127467806	GG	dtr11	-376.732	572.514	312.105	757.464
2	127467806	GG	cvpre11	-394.841	536.297	310.259	793.681
2	127467806	GG	dtr13	-406.189	513.6	309.994	816.378
2	127467806	GG	dtr10	-406.611	512.757	303.891	817.221
2	127467806	GG	pre3	-417.741	570.186	357.902	839.481
3	17126094	AA	sunp3	-464.594	461.562	305.389	933.188
3	17126094	AA	rd12	-475.479	439.792	305.228	954.958
3	17126094	AA	rd11	-475.996	438.758	302.339	955.992
3	26903559	AA	sunp11	-474.178	447.593	301.985	952.356
3	80807095	GG	rd12	-492.964	424.313	311.259	989.928
3	80807095	GG	sunp2	-491.9	426.441	304.219	987.801
3	80807095	GG	dtr12	-486.971	436.299	302.277	977.943
3	87671218	AA	rd12	-481.578	439.924	313.239	967.156
3	87671218	AA	rd11	-478.153	446.775	311.287	960.305
3	87671218	AA	sunp3	-471.653	459.774	309.241	947.306
3	87671218	AA	sunp11	-473.844	455.393	305.757	951.687
3	87671218	AA	sunp2	-481.27	440.54	305.5	966.54
3	87671218	AA	sunp12	-475.054	452.972	304.746	954.108
3	87671218	AA	sunp4	-464.324	474.433	303.049	932.647
3	87671218	AA	sunp1	-473.68	455.721	302.23	951.359
4	97242285	AA	dtr13	-432.223	510.192	321.761	868.447
4	97242285	AA	rd11	-458.95	472.903	310.909	921.901
4	97242285	AA	rd12	-480.137	430.53	305.382	964.273
4	97242285	AA	dtr13	-390.627	543.185	315.664	785.255
4	97242285	AA	dtr11	-375.855	572.73	311.212	755.71
4	97242285	AA	cvpre11	-398.52	527.399	308.068	801.041
4	97242285	AA	dtr10	-406.074	512.292	303.616	816.147
4	21504644	GG	sunp2	-467.347	475.555	323.524	938.694
4	21504644	GG	rd11	-474.714	460.822	317.506	953.427
4	21504644	GG	rd12	-485.645	438.959	317.311	975.29
4	21504644	GG	sunp12	-464.974	480.3	312.35	933.949
4	21504644	GG	sunp1	-470.24	469.77	310.388	944.479
4	21504644	GG	sunp11	-467.351	475.548	308.631	938.701
4	21504644	GG	sunp3	-475.024	460.202	308.31	954.048
4	102348289	GG	dtr2	-469.591	452.468	305.922	943.181
4	102348289	GG	dtr12	-475.49	440.669	305.423	954.98
4	102348289	GG	dtr1	-472.988	445.673	303.652	949.976
4	102348289	GG	dtr11	-473.738	444.172	302.901	951.477
5	81576804	GG	dtr11	-415.496	527.343	321.106	834.993
5	81576804	GG	dtr12	-420.868	516.6	314.024	845.736
5	81576804	GG	dtr13	-426.075	506.185	312.382	856.151
5	81576804	GG	cvpre11	-444.384	469.567	310.832	892.769
5	81576804	GG	dtr2	-417.821	522.694	309.774	839.641
5	81576804	GG	sunp11	-411.849	534.638	307.645	827.697
5	81576804	GG	tmp4	-413.215	531.905	306.2	830.431
5	81576804	GG	dtr1	-421.332	515.671	306.171	846.664
5	81576804	GG	dtr10	-424.725	508.885	305.979	853.45
5	81576804	GG	rd11	-427.711	502.914	301.841	859.422
5	81576804	GG	sunp12	-422.971	512.394	301.068	849.942
5	21278877	AA	dtr11	-428.786	514.866	322.161	861.573
5	21278877	AA	dtr12	-425.441	521.557	320.887	854.881
5	21278877	AA	dtr2	-429.579	513.281	313.604	863.158
5	21278877	AA	dtr1	-425.399	521.642	313.355	854.797
5	21278877	AA	rd11	-443.478	485.482	306.764	890.957
5	21278877	AA	sunp11	-443.183	486.073	304.478	890.366
5	21278877	AA	dtr3	-442.799	486.841	304.136	889.598
5	21278877	AA	dtr13	-448.98	474.478	304.026	901.961
5	21278877	AA	sunp12	-444.397	483.645	301.546	892.794
6	18150523	GG	rd12	-457.677	462.173	305.764	919.354
6	18150523	GG	rd11	-463.196	451.135	301.802	930.392
6	18279840	AA	rd11	-421.36	527.924	314.562	846.72
6	18279840	AA	sunp3	-419.899	530.846	312.477	843.798
6	18279840	AA	rd12	-418.065	534.515	311.266	840.129
6	18279840	AA	sunp11	-428.377	513.89	310.358	860.754
6	18279840	AA	dtr3	-428.753	513.139	309.923	861.505
6	18279840	AA	dtr12	-448.028	474.589	308.81	900.055
6	18279840	AA	dtr2	-440.49	489.664	308.11	884.98
6	18279840	AA	sunp12	-434.582	501.481	305.424	873.163
6	18279840	AA	dtr1	-443.643	483.359	304.841	891.285
6	18279840	AA	sunp2	-427.063	516.517	304.351	858.127
6	18279840	AA	dtr11	-458.435	453.773	303.761	920.871
6	18279840	AA	dtr4	-429.198	512.248	303.029	862.396
6	18279840	AA	sunp4	-414.547	541.549	302.889	833.095
6	23287643	CC	rd11	-420.534	536.729	327.977	845.069
6	23287643	CC	sunp11	-413.355	551.088	324.683	830.709
6	23287643	CC	rd12	-438.126	501.545	320.822	880.253
6	23287643	CC	sunp12	-421.512	534.773	320.238	847.025
6	23287643	CC	dtr12	-439.597	498.604	320.032	883.193
6	23287643	CC	dtr11	-442.516	492.766	318.236	889.032
6	23287643	CC	dtr2	-437.346	503.105	316.747	878.693
6	23287643	CC	dtr1	-437.982	501.833	314.851	879.964
6	23287643	CC	sunp2	-436.146	505.505	314.13	876.292
6	23287643	CC	tmp4	-434.347	509.103	313.694	872.694
6	23287643	CC	sunp3	-440.481	496.835	312.995	884.962
6	23287643	CC	sunp1	-429.987	517.824	308.924	863.974
6	23287643	CC	dtr3	-449.131	479.536	307.352	902.261
6	23287643	CC	reh13	-438.085	501.628	306.295	880.17
6	23287643	CC	tmp5	-440.371	497.055	303.965	884.742
6	23287643	CC	dtr13	-452.401	472.996	301.574	908.802
6	47921348	GG	rd11	-461.42	468.436	313.095	926.841
6	47921348	GG	rd12	-467.611	456.055	311.287	939.222
6	47921348	GG	sunp11	-468.991	453.295	301.786	941.982
6	68196811	AA	dtr11	-369.573	611.095	329.967	743.146
6	68196811	AA	dtr13	-401.06	548.121	321.236	806.12
6	68196811	AA	cvpre11	-415.587	519.067	320.877	835.174
6	68196811	AA	dtr12	-375.407	599.428	319.164	754.813
6	68196811	AA	dtr10	-394.49	561.262	316.053	792.979
6	68196811	AA	dtr2	-375.148	599.944	311.958	754.297
6	68196811	AA	dtr1	-375.497	599.247	308.661	754.995
6	68196811	AA	sunp11	-389.576	571.089	305.092	783.152
6	68196811	AA	tmp4	-396.775	556.69	304.491	797.551
6	68196811	AA	dtr3	-411.545	527.151	302.683	827.09
6	68731943	GG	rd11	-472.005	443.429	303.327	948.009
6	68731943	GG	cvpre11	-479.133	429.173	301.45	962.265
6	70314508	GG	dtr11	-390.724	550.194	313.356	785.448
6	70314508	GG	dtr13	-407.783	516.076	311.741	819.566
6	70314508	GG	cvpre11	-419.646	492.349	305.965	843.293
6	70314508	GG	dtr10	-407.195	517.252	305.809	818.39
6	70314508	GG	dtr12	-389.496	552.651	303.696	782.991
6	80787787	GG	rd11	-435.466	534.671	344.946	874.933
6	80787787	GG	dtr12	-430.826	543.952	338.112	865.651
6	80787787	GG	cvpre11	-441.01	523.583	336.189	886.021
6	80787787	GG	dtr11	-421.935	561.735	335.347	847.869
6	80787787	GG	dtr1	-435.808	533.988	331.486	875.616
6	80787787	GG	dtr2	-435.327	534.95	331.408	874.654
6	80787787	GG	tmp4	-433.222	539.16	328.594	870.444
6	80787787	GG	rd12	-474.888	455.827	322.551	953.777
6	80787787	GG	sunp11	-454.757	496.091	319.907	913.513
6	80787787	GG	tmp5	-456.816	491.971	316.284	917.633
6	80787787	GG	sunp12	-464.247	477.109	314.053	932.495
6	80787787	GG	tmp3	-448.652	508.299	310.089	901.305
6	80787787	GG	rd10	-459.177	487.25	309.738	922.354
6	80787787	GG	dtr3	-476.592	452.419	304.517	957.185
6	80787787	GG	cvpre10	-453.337	498.929	304.119	910.675
6	80787787	GG	reh11	-456.283	493.037	302.282	916.566
6	94927840	AA	sunp11	-455.763	465.541	301.12	915.526
7	5453766	AA	sunp11	-406.014	585.775	340.063	816.028
7	5453766	AA	sunp12	-414.746	568.311	337.022	833.492
7	5453766	AA	rd11	-455.499	486.806	325.944	914.997
7	5453766	AA	cvpre11	-454.047	489.708	324.824	912.095
7	5453766	AA	sunp1	-435.695	526.412	321.992	875.391
7	5453766	AA	dtr12	-456.7	484.403	320.842	917.4
7	5453766	AA	dtr11	-452.934	491.934	318.62	909.869
7	5453766	AA	sunp2	-460.131	477.54	318.453	924.263
7	5453766	AA	dtr1	-459.803	478.198	314.813	923.605
7	5453766	AA	dtr2	-461.517	474.769	313.558	927.034
7	5453766	AA	rd12	-481.229	435.344	310.834	966.459
7	5453766	AA	tmp4	-458.09	481.623	310.402	920.18
7	5453766	AA	sunp3	-471.84	454.122	306.484	947.681
7	5453766	AA	rd10	-459.715	478.373	303.898	923.43
7	5453766	AA	cvpre10	-449.681	498.442	303.549	903.361
7	5453766	AA	tmp5	-471.736	454.331	301.15	947.472
7	5453766	AA	reh10	-451.034	495.734	301.07	906.069
7	26906731	GG	sunp11	-431.764	501.664	304.73	867.528
7	26906731	GG	dtr12	-454.8	455.591	301.036	913.6
7	94039060	AA	cvpre11	-383.917	620.514	358.207	771.834
7	94039060	AA	dtr11	-374.259	639.829	347.646	752.519
7	94039060	AA	dtr12	-365.916	656.516	344.084	735.832
7	94039060	AA	dtr2	-364.594	659.16	334.913	733.188
7	94039060	AA	tmp4	-375.22	637.907	333.088	754.441
7	94039060	AA	dtr1	-362.589	663.169	332.525	729.179
7	94039060	AA	dtr13	-385.856	616.635	331.394	775.713
7	94039060	AA	sunp3	-361.508	665.332	331.389	727.016
7	94039060	AA	dtr3	-389.533	609.282	331.249	783.066
7	94039060	AA	rd11	-345.686	696.976	330.877	695.372
7	94039060	AA	reh11	-366.885	654.577	327.824	737.771
7	94039060	AA	tmp3	-400.417	587.514	327.336	804.833
7	94039060	AA	rd12	-365.242	657.864	327.316	734.484
7	94039060	AA	reh10	-361.98	664.388	326.862	727.96
7	94039060	AA	dtr4	-389.05	610.249	324.721	782.099
7	94039060	AA	reh13	-352.956	682.436	324.339	709.912
7	94039060	AA	sunp11	-317.105	754.137	322.518	638.211
7	94039060	AA	sunp12	-321.736	744.877	322.337	647.471
7	94039060	AA	dtr10	-400.599	587.15	318.708	805.198
7	94039060	AA	sunp2	-349.298	689.751	317.787	702.597
7	94039060	AA	cvpre10	-412.978	562.392	317.564	829.956
7	94039060	AA	tmp5	-393.047	602.253	316.323	790.095
7	94039060	AA	sunp4	-368.349	651.65	315.202	740.698
7	94039060	AA	reh4	-396.928	594.493	314.773	797.855
7	94039060	AA	rd10	-364.437	659.474	313.087	732.873
7	94039060	AA	rd1	-422.89	542.567	312.712	849.78
7	94039060	AA	cvpre12	-443.277	501.795	312.577	890.553
7	94039060	AA	tmp13	-399.287	589.774	312.552	802.574
7	94039060	AA	tmp10	-406.918	574.513	310.566	817.835
7	94039060	AA	sunp1	-335.192	717.963	308.328	674.385
7	94099058	AA	cvpre11	-380.227	604.476	350.219	764.455
7	94099058	AA	dtr11	-369.975	624.98	340.85	743.95
7	94099058	AA	dtr12	-361.614	641.702	336.918	727.228
7	94099058	AA	dtr2	-360.591	643.748	327.798	725.182
7	94099058	AA	tmp4	-371.361	622.209	326.159	746.722
7	94099058	AA	dtr13	-382.237	600.456	325.68	768.475
7	94099058	AA	dtr1	-358.353	648.225	325.426	720.705
7	94099058	AA	dtr3	-384.865	595.2	324.248	773.73
7	94099058	AA	sunp3	-358.602	647.726	323.242	721.204
7	94099058	AA	rd11	-344.238	676.454	321.931	692.477
7	94099058	AA	reh11	-364.474	635.982	321.283	732.948
7	94099058	AA	tmp3	-396.626	571.678	320.998	797.252
7	94099058	AA	reh10	-359.971	644.988	320.566	723.942
7	94099058	AA	dtr4	-383.466	597.999	318.559	770.931
7	94099058	AA	rd12	-362.685	639.561	317.391	729.369
7	94099058	AA	reh13	-351.219	662.493	316.947	706.438
7	94099058	AA	sunp11	-314.862	735.207	314.603	633.724
7	94099058	AA	sunp12	-319.801	725.329	314.481	643.601
7	94099058	AA	dtr10	-396.496	571.938	312.98	796.992
7	94099058	AA	cvpre10	-408.899	547.132	311.247	821.798
7	94099058	AA	sunp2	-345.865	673.201	308.634	695.729
7	94099058	AA	tmp5	-388.692	587.547	308.335	781.384
7	94099058	AA	sunp4	-363.996	636.938	307.95	731.993
7	94099058	AA	cvpre12	-436.434	492.063	307.875	876.867
7	94099058	AA	reh4	-393.219	578.493	306.467	790.438
7	94099058	AA	tmp13	-395.817	573.297	306.127	795.633
7	94099058	AA	rd10	-363.564	637.802	305.325	731.129
7	94099058	AA	tmp10	-403.307	558.315	303.869	810.615
7	94099058	AA	rd1	-419.964	525.002	303.414	843.928
8	6567563	GG	sunp11	-416.801	567.743	336.493	837.602
8	6567563	GG	cvpre11	-443.191	514.964	335.115	890.381
8	6567563	GG	sunp12	-431.439	538.468	329.989	866.877
8	6567563	GG	rd11	-452.316	496.714	328.666	908.631
8	6567563	GG	dtr11	-446.149	509.048	324.898	896.297
8	6567563	GG	dtr12	-457.348	486.65	321.956	918.695
8	6567563	GG	tmp4	-450.324	500.697	316.477	904.648
8	6567563	GG	dtr2	-459.048	483.249	316.447	922.096
8	6567563	GG	dtr1	-460.022	481.301	315.753	924.044
8	6567563	GG	sunp1	-448.708	503.929	315.576	901.416
8	38347	CC	rd12	-480.516	440.314	311.892	965.031
8	38347	CC	tmp5	-455.422	490.501	311.667	914.844
8	38347	CC	sunp2	-472.872	455.602	309.858	949.743
8	38347	CC	rd10	-453.874	493.597	308.04	911.748
8	38347	CC	reh10	-443.141	515.063	307.541	890.282
8	38347	CC	cvpre10	-449.384	502.577	306.332	902.768
8	38347	CC	sunp3	-478.932	443.48	302.613	961.865
8	41619803	AA	dtr11	-374.497	631.574	345.2	752.994
8	41619803	AA	dtr12	-364.496	651.575	340.993	732.993
8	41619803	AA	dtr2	-362.473	655.621	332.01	728.947
8	41619803	AA	rd11	-386.487	607.593	330.601	776.974
8	41619803	AA	dtr13	-385.206	610.156	330.596	774.411
8	41619803	AA	dtr3	-380.073	620.422	329.51	764.146
8	41619803	AA	cvpre11	-436.175	508.218	329.349	876.349
8	41619803	AA	dtr1	-359.551	661.465	329.315	723.103
8	41619803	AA	sunp11	-368.583	643.401	329.063	741.166
8	41619803	AA	sunp12	-364.367	651.834	326.86	732.734
8	41619803	AA	sunp3	-387.639	605.29	326.793	779.277
8	41619803	AA	rd12	-399.271	582.026	325.092	802.542
8	41619803	AA	dtr4	-379.684	621.199	323.744	763.369
8	41619803	AA	reh13	-383.747	613.075	319.658	771.493
8	41619803	AA	reh11	-391.295	597.978	319.614	786.59
8	41619803	AA	sunp2	-372.011	636.546	318.168	748.021
8	41619803	AA	dtr10	-404.053	572.462	316.817	812.106
8	41619803	AA	reh10	-400.008	580.552	315.732	804.015
8	41619803	AA	sunp1	-367.283	646.001	312.62	738.566
8	41619803	AA	sunp4	-398.045	584.477	311.654	800.091
8	41619803	AA	reh4	-402.995	574.577	309.803	809.99
8	41619803	AA	tmp4	-440.608	499.351	309.056	885.216
8	41619803	AA	rd10	-410.755	559.058	306.317	825.509
8	41619803	AA	rd1	-440.153	500.261	302.032	884.307
8	65289742	AA	dtr12	-471.282	441.613	302.709	946.565
9	1084814	CC	dtr11	-395.99	550.354	317.991	795.98
9	1084814	CC	cvpre11	-424.157	494.02	310.695	852.313
9	1084814	CC	dtr12	-392.923	556.487	309.788	789.846
9	1084814	CC	dtr13	-430.16	482.014	304.654	864.319
9	1084814	CC	dtr2	-394.052	554.228	303.687	792.105
9	26207616	AA	rd12	-483.445	427.544	310.635	970.889
9	26207616	AA	rd11	-477.049	440.336	307.232	958.097
9	31347468	CC	sunp2	-462.702	461.472	309.53	929.403
9	31347468	CC	sunp3	-447.904	491.067	306.315	899.807
9	31347468	CC	rd12	-476.708	433.459	305.692	957.416
9	31347468	CC	sunp1	-453.059	480.756	305.602	910.119
9	31347468	CC	sunp11	-433.776	519.323	305.123	871.551
9	31347468	CC	rd11	-464.581	457.712	304.507	933.163
9	31347468	CC	rd10	-452.391	482.092	303.954	908.782
9	31347468	CC	sunp4	-436.105	514.664	303.471	876.21
9	31347468	CC	sunp12	-446.901	493.072	303.172	897.803
9	57475623	AA	sunp11	-432.705	507.601	309.337	869.411
9	57475623	AA	dtr11	-452.853	467.306	308.598	909.706
9	57475623	AA	rd11	-446.691	479.629	304.883	897.383
9	57475623	AA	dtr12	-457.192	458.627	304.413	918.385
9	57475623	AA	sunp12	-444.201	484.611	301.737	892.401
9	61435819	CC	rd11	-464.306	478.476	326.78	932.612
9	61435819	CC	rd12	-476.946	453.197	324.301	957.891
9	61435819	CC	sunp11	-461.459	484.17	315.114	926.918
9	61435819	CC	sunp2	-485.193	436.703	308.116	974.385
9	61435819	CC	sunp12	-474.038	459.012	307.619	952.076
9	61435819	CC	rd10	-470.413	466.262	304.986	944.826
9	61435819	CC	sunp1	-481.297	444.494	301.414	966.594
9	61435819	CC	tmp5	-481.947	443.193	301.217	967.895
10	41226618	GG	rd11	-468.543	451.903	306.863	941.086
10	41226618	GG	dtr12	-470.972	447.046	306.08	945.944
10	62427021	GG	sunp2	-441.783	517.956	335.648	887.566
10	62427021	GG	rd12	-461.421	478.68	332.718	926.842
10	62427021	GG	sunp3	-431.777	537.969	327.512	867.553
10	62427021	GG	sunp4	-406.803	587.915	324.116	817.607
10	62427021	GG	sunp11	-429.42	542.682	323.233	862.84
10	62427021	GG	rd10	-442.65	516.222	320.368	889.3
10	62427021	GG	sunp1	-448.378	504.767	319.69	900.755
10	62427021	GG	rd11	-464.692	472.139	319.507	933.383
10	62427021	GG	sunp12	-443.51	514.502	319.448	891.02
10	62427021	GG	rd1	-463.74	474.043	316.409	931.479
10	62427021	GG	sunp10	-407.53	586.463	306.031	819.06
10	62427021	GG	reh5	-463.28	474.962	305.85	930.56
10	62427021	GG	dtr3	-463.871	473.781	304.83	931.742
10	62427021	GG	rd2	-469.978	461.567	304.575	943.955
10	62427021	GG	dtr4	-441.828	517.867	303.554	887.656
10	84583183	AA	rd12	-425.893	541.009	350.617	855.785
10	84583183	AA	rd11	-425.809	541.177	344.257	855.617
10	84583183	AA	sunp12	-415.546	561.703	336.213	835.091
10	84583183	AA	sunp2	-428.785	535.224	336.163	861.57
10	84583183	AA	sunp11	-418.183	556.429	334.526	840.365
10	84583183	AA	sunp3	-434.669	523.455	327.612	873.339
10	84583183	AA	sunp1	-428.791	535.212	324.702	861.582
10	84583183	AA	rd1	-445.232	502.329	322.479	894.465
10	84583183	AA	dtr12	-451.905	488.983	321.956	907.811
10	84583183	AA	rd10	-430.775	531.243	319.919	865.551
10	84583183	AA	dtr1	-449.703	493.387	319.16	903.407
10	84583183	AA	dtr2	-452.518	487.758	317.353	909.036
10	84583183	AA	dtr3	-453.326	486.142	313.516	910.652
10	84583183	AA	sunp4	-438.988	514.817	312.158	881.977
10	84583183	AA	dtr11	-465.075	462.645	308.761	934.149
10	84583183	AA	reh13	-458.572	475.65	306.176	921.144
10	84583183	AA	rd2	-463.647	465.5	304.064	931.294
10	84583183	AA	dtr4	-453.002	486.789	303.779	910.005
10	84583183	AA	tmp5	-465.977	460.84	303.414	935.954
10	84583183	AA	reh4	-470.782	451.23	303.385	945.564
10	84583183	AA	tmp4	-466.162	460.469	302.848	936.325
10	88536128	AA	rd12	-472.22	462.128	327.852	948.44
10	88536128	AA	rd11	-463.166	480.236	327.619	930.332
10	88536128	AA	sunp11	-444.583	517.401	326.234	893.167
10	88536128	AA	sunp2	-464.947	476.673	323.451	933.894
10	88536128	AA	sunp12	-456.221	494.126	320.181	916.442
10	88536128	AA	sunp3	-463.295	479.977	317.764	930.59
10	88536128	AA	sunp1	-459.152	488.263	316.387	922.305
10	88536128	AA	rd10	-463.157	480.254	309.643	930.313
10	88536128	AA	dtr12	-479.915	446.737	308.033	963.831
10	88536128	AA	dtr1	-478.534	449.499	306.726	961.068
10	88536128	AA	sunp4	-463.783	479.001	306.045	931.567
10	88536128	AA	dtr2	-480.199	446.17	304.695	964.398
10	88536128	AA	reh13	-471.738	463.091	303.97	947.477
10	88536128	AA	reh4	-485.119	436.329	301.746	974.239
10	88536128	AA	dtr3	-480.776	445.015	301.445	965.553
11	70260529	GG	sunp2	-476.038	437.963	305.655	956.075
11	70260529	GG	sunp11	-456.147	477.745	304.074	916.294
11	70260529	GG	sunp1	-466.464	457.11	302.724	936.928
11	70580591	AA	rd12	-409.409	537.217	301.638	822.819
11	94063848	AA	dtr2	-378.797	646.513	386.907	761.594
11	94063848	AA	rd12	-428.834	544.501	350.719	861.668
11	94063848	AA	rd11	-430.418	541.333	343.996	864.836
11	94063848	AA	sunp2	-424.498	553.173	340.408	852.997
11	94063848	AA	sunp3	-428.363	545.443	333.991	860.727
11	94063848	AA	sunp12	-429.281	543.607	332.268	862.562
11	94063848	AA	sunp11	-433.095	535.979	330.148	870.191
11	94063848	AA	dtr2	-438.407	525.356	328.386	880.813
11	94063848	AA	reh4	-436.243	529.683	327.029	876.486
11	94063848	AA	sunp1	-429.485	543.199	326.607	862.97
11	94063848	AA	dtr3	-437.829	526.512	325.753	879.657
11	94063848	AA	dtr12	-452.996	496.177	325.205	909.992
11	94063848	AA	dtr1	-445.934	510.301	324.64	895.868
11	94063848	AA	reh13	-434.176	533.818	324.173	872.352
11	94063848	AA	rd1	-447.265	507.638	323.25	898.531
11	94063848	AA	sunp4	-439.395	523.379	315.461	882.79
11	94063848	AA	dtr11	-463.163	475.843	314.563	930.326
11	94063848	AA	rd10	-450.994	500.181	311.247	905.989
11	94063848	AA	dtr4	-447.784	506.601	310.562	899.569
11	94063848	AA	rd2	-459.723	482.724	309.53	923.446
11	94063848	AA	reh11	-452.271	497.627	303.662	908.542
11	94063848	AA	reh3	-437.475	527.219	303.386	878.95
11	94063848	AA	sunp11	-448.991	477.373	303.979	901.982
12	18878867	AA	sunp11	-434.156	538.058	331.929	872.312
12	18878867	AA	sunp12	-451.525	503.32	323.278	907.05
12	18878867	AA	rd11	-473.081	460.209	319.561	950.162
12	18878867	AA	tmp5	-461.104	484.161	315.415	926.209
12	18878867	AA	dtr11	-458.764	488.842	315.334	921.529
12	18878867	AA	tmp4	-457.188	491.995	314.316	918.375
12	18878867	AA	dtr12	-473.112	460.147	313.153	950.223
12	18878867	AA	sunp1	-468.27	469.831	310.309	940.539
12	18878867	AA	cvpre11	-473.177	460.017	310.244	950.354
12	18878867	AA	dtr1	-477.066	452.238	307.948	958.132
12	18878867	AA	rd10	-468.346	469.678	305.885	940.693
12	18878867	AA	dtr2	-480.154	446.063	304.954	964.307
12	19121491	CC	dtr1	-462.537	467.734	302.914	929.075
12	19121491	CC	dtr12	-460.568	471.673	301.913	925.136
12	19121491	CC	sunp12	-459.675	467.525	303.948	923.35
12	19121491	CC	sunp11	-462.598	461.68	303.365	929.195
12	72950213	AA	dtr13	-384.212	592.034	329.793	772.424
12	72950213	AA	dtr11	-401.544	557.369	326.817	807.089
12	72950213	AA	dtr12	-386.121	588.215	323.332	776.243
12	72950213	AA	dtr2	-381.795	596.867	316.637	767.591
12	72950213	AA	dtr3	-373.31	613.838	314.007	750.62
12	72950213	AA	dtr1	-380.205	600.049	313.642	764.409
12	72950213	AA	dtr4	-369.051	622.356	311.776	742.102
12	72950213	AA	dtr10	-417.353	525.751	310.274	838.707
12	72950213	AA	sunp11	-366.478	627.502	309.762	736.956
12	72950213	AA	rd11	-395.439	569.581	306.148	794.877
12	72950213	AA	sunp12	-367.599	625.26	305.616	739.198
12	72950213	AA	sunp3	-350.23	659.997	304.583	704.461
12	72950213	AA	tmp4	-421.497	517.464	303.284	846.994
12	75418976	GG	sunp11	-399.797	565.806	314.222	803.593
12	75418976	GG	dtr11	-438.975	487.448	312.89	881.95
12	75418976	GG	dtr12	-436.282	492.835	311.243	876.564
12	75418976	GG	sunp12	-401.512	562.374	310.667	807.025
12	75418976	GG	rd11	-423.453	518.492	308.122	850.906
12	75418976	GG	cvpre11	-457.227	450.944	305.984	918.455
12	75418976	GG	dtr1	-441.303	482.793	302.131	886.605
12	75418976	GG	dtr2	-445.723	473.952	301.848	895.447
13	12274753	GG	sunp11	-463.207	477.71	313.759	930.414
13	12274753	GG	sunp12	-465.952	472.219	312.531	935.905
13	12274753	GG	sunp2	-483.39	437.343	307.051	970.781
13	12274753	GG	sunp1	-472.883	458.359	305.406	949.766
13	12274753	GG	sunp3	-481.252	441.62	303.627	966.504
13	12274753	GG	dtr12	-486.146	431.832	302.59	976.292
13	12274753	GG	rd12	-497.826	408.473	301.763	999.651
13	12830132	AA	pre10	-401.202	465.865	315.149	806.405
13	34604283	GG	dtr11	-441.189	514.965	325.922	886.379
13	34604283	GG	dtr12	-451.545	494.254	323.705	907.09
13	34604283	GG	dtr2	-455.48	486.384	316.748	914.96
13	34604283	GG	dtr1	-456.201	484.941	316.251	916.402
13	34604283	GG	sunp11	-460.55	476.245	311.804	925.099
13	34604283	GG	sunp12	-471.812	453.719	303.722	947.625
13	34604283	GG	dtr3	-474.737	447.87	301.272	953.474
13	34604283	GG	tmp3	-452.226	498.654	333.565	908.453
13	47249234	AA	rd11	-483.311	440.576	310.508	970.623
13	47249234	AA	sunp11	-477.045	453.109	305.213	958.09
13	47249234	AA	dtr2	-481.366	444.467	304.551	966.732
13	47249234	AA	dtr12	-487.329	432.541	303.251	978.658
13	47249234	AA	dtr1	-485.67	435.859	302.026	975.34
13	47249234	AA	dtr11	-482.117	442.965	301.551	968.235
13	47249234	AA	sunp12	-482.972	441.254	301.181	969.945
13	52247422	GG	sunp11	-457.666	473.103	309.073	919.331
13	52247422	GG	sunp12	-466.926	454.582	302.241	937.852
13	62078049	AA	rd12	-467.619	467.868	331.062	939.239
13	62078049	AA	cvpre11	-439.883	523.34	320.969	883.767
13	62078049	AA	tmp5	-452.398	498.311	320.527	908.796
13	62078049	AA	sunp11	-454.834	493.438	315.99	913.669
13	62078049	AA	rd10	-454.903	493.3	314.744	913.806
13	62078049	AA	dtr1	-461.876	479.355	314.652	927.752
13	62078049	AA	dtr12	-465.886	471.335	313.056	935.772
13	62078049	AA	dtr2	-463.188	476.731	312.335	930.375
13	62078049	AA	sunp12	-466.15	470.807	310.434	936.3
13	62078049	AA	dtr11	-459.411	484.284	307.1	922.823
13	62078049	AA	tmp4	-461.449	480.209	307.05	926.898
13	62078049	AA	sunp2	-485.346	432.414	306.425	974.692
13	62078049	AA	cvpre10	-430.789	541.528	304.21	865.579
13	62078049	AA	dtr3	-472.646	457.814	303.701	949.293
13	62078049	AA	sunp1	-477.533	448.04	302.661	959.066
13	62236122	AA	rd12	-461.64	461.857	315.784	927.279
13	62236122	AA	rd11	-457.175	470.786	307.801	918.351
13	598367	GG	sunp12	-447.765	501.069	320.27	899.53
13	598367	GG	sunp11	-448.385	499.829	319.703	900.77
13	598367	GG	rd11	-468.74	459.12	315.774	941.479
13	598367	GG	reh13	-446.425	503.749	314.986	896.851
13	598367	GG	sunp2	-466.52	463.559	313.77	937.04
13	598367	GG	tmp4	-456.246	484.107	311.143	916.492
13	598367	GG	sunp1	-457.808	480.983	310.003	919.617
13	598367	GG	dtr2	-469.478	457.644	308.036	942.956
13	598367	GG	sunp3	-471.681	453.237	306.401	947.362
13	598367	GG	cvpre11	-477.029	442.54	306.383	958.059
13	598367	GG	dtr12	-477.678	441.243	305.88	959.356
13	598367	GG	dtr1	-475.206	446.186	304.15	954.413
13	598367	GG	tmp3	-454.803	486.993	303.483	913.606
14	32582040	GG	rd11	-444.193	506.975	327.928	892.385
14	32582040	GG	rd12	-469.37	456.621	320.717	942.74
14	32582040	GG	sunp12	-437.282	520.796	317.171	878.564
14	32582040	GG	tmp5	-447.632	500.097	316.71	899.263
14	32582040	GG	tmp4	-417.431	560.5	315.374	838.861
14	32582040	GG	dtr1	-447.857	499.646	313.839	899.715
14	32582040	GG	sunp11	-436.887	521.587	313.833	877.774
14	32582040	GG	sunp1	-453.423	488.516	312.615	910.845
14	32582040	GG	sunp2	-470.593	454.174	311.43	945.187
14	32582040	GG	dtr2	-447.66	500.041	311.107	899.319
14	32582040	GG	dtr12	-450.123	495.115	310.937	904.246
14	32582040	GG	cvpre11	-415.557	564.246	301.316	835.115
14	32614403	AA	cvpre11	-359.175	687.801	375.216	722.35
14	32614403	AA	rd11	-365.648	674.856	369.306	735.295
14	32614403	AA	rd12	-395.091	615.969	368.535	794.182
14	32614403	AA	sunp12	-344.646	716.86	355.38	693.291
14	32614403	AA	sunp2	-386.922	632.307	355.369	777.844
14	32614403	AA	dtr12	-367.121	671.909	354.566	738.242
14	32614403	AA	sunp11	-338.248	729.656	354.069	680.495
14	32614403	AA	tmp4	-348.417	709.318	351.446	700.834
14	32614403	AA	dtr11	-366.471	673.21	349.027	736.941
14	32614403	AA	dtr2	-369.155	667.841	347.441	742.31
14	32614403	AA	dtr1	-365.511	675.128	346.636	735.023
14	32614403	AA	tmp5	-374.35	657.451	346.29	752.7
14	32614403	AA	sunp3	-404.725	596.702	344.805	813.449
14	32614403	AA	sunp1	-364.739	676.674	344.041	733.477
14	32614403	AA	tmp3	-374.148	657.854	340.851	752.297
14	32614403	AA	dtr3	-407.579	590.992	339.276	819.159
14	32614403	AA	rd10	-395.124	615.903	335.75	794.249
14	32614403	AA	reh13	-414.894	576.363	335.38	833.788
14	32614403	AA	cvpre10	-372.562	661.026	332.14	749.125
14	32614403	AA	tmp13	-368.483	669.185	329.358	740.966
14	32614403	AA	dtr4	-406.049	594.054	328.526	816.097
14	32614403	AA	sunp4	-403.554	599.044	328.363	811.108
14	32614403	AA	tmp10	-376.314	653.523	328.04	756.628
14	32614403	AA	reh11	-401.652	602.847	326.56	807.304
14	32614403	AA	reh10	-405.949	594.253	324.05	815.898
14	32614403	AA	cvpre12	-413.918	578.316	323.916	831.835
14	32614403	AA	pre11	-430.063	546.024	323.258	864.127
14	32614403	AA	reh4	-448.446	509.259	322.634	900.892
14	32614403	AA	dtr13	-393.719	618.713	317.717	791.438
14	32614403	AA	rd1	-464.202	477.747	314.232	932.404
14	32614403	AA	tmp6	-431.345	543.46	310.913	866.691
14	32614403	AA	tmp11	-397.659	610.833	309.568	799.318
14	32614403	AA	dtr10	-391.773	622.605	307.436	787.546
14	32614403	AA	sunp10	-367.667	670.817	302.144	739.335
14	32776737	CC	rd11	-374.454	655.199	372.374	752.908
14	32776737	CC	sunp2	-380.896	642.316	366.317	765.791
14	32776737	CC	rd1	-399.277	605.554	360.713	802.553
14	32776737	CC	reh4	-392.392	619.323	355.467	788.785
14	32776737	CC	sunp12	-370.354	663.399	349.387	744.708
14	32776737	CC	sunp1	-384.658	634.791	349.216	773.316
14	32776737	CC	rd2	-415.351	573.405	345.592	834.702
14	32776737	CC	reh13	-373.399	657.309	344.922	750.798
14	32776737	CC	sunp3	-394.397	615.313	344.734	792.794
14	32776737	CC	sunp11	-381.563	640.981	343.615	767.126
14	32776737	CC	dtr1	-401.123	601.861	339.006	806.246
14	32776737	CC	dtr12	-405.06	593.986	337.298	814.121
14	32776737	CC	rd10	-413.761	576.585	337.218	831.522
14	32776737	CC	dtr2	-396.965	610.177	337.081	797.93
14	32776737	CC	rd3	-424.265	555.577	333.839	852.53
14	32776737	CC	reh3	-390.8	622.507	332.28	785.6
14	32776737	CC	dtr3	-412.04	580.027	330.464	828.08
14	32776737	CC	pre11	-432.671	538.764	329.421	869.343
14	32776737	CC	tmp4	-417.94	568.227	326.947	839.88
14	32776737	CC	tmp5	-444.436	515.234	325.749	892.873
14	32776737	CC	sunp4	-413.795	576.517	325.465	831.59
14	32776737	CC	reh5	-427.52	549.067	323.912	859.04
14	32776737	CC	cvpre11	-426.147	551.813	320.623	856.294
14	32776737	CC	pre3	-432.674	538.76	317.43	869.347
14	32776737	CC	dtr11	-427.111	549.885	316.908	858.222
14	32776737	CC	reh2	-388.684	626.74	313.542	781.367
14	32776737	CC	reh11	-393.32	617.467	311.909	790.64
14	32776737	CC	dtr4	-429.32	545.467	311.601	862.64
14	32776737	CC	rd4	-429.638	544.832	308.391	863.275
14	32776737	CC	pre12	-407.007	590.093	307.68	818.014
14	32776737	CC	tmp3	-433.353	537.4	303.406	870.707
14	32776737	CC	reh10	-434.646	534.814	302.354	873.293
14	32776737	CC	sunp10	-425.832	552.443	302.318	855.664
14	50094104	AA	tmp13	-386.2	629.961	349.869	776.4
14	50094104	AA	rd11	-366.86	668.641	376.604	737.72
14	50094104	AA	rd12	-405.487	591.387	372.535	814.974
14	50094104	AA	cvpre11	-360.338	681.686	364.051	724.675
14	50094104	AA	sunp12	-357.592	687.177	357.537	719.184
14	50094104	AA	sunp2	-404.17	594.021	356.162	812.34
14	50094104	AA	dtr12	-379.399	643.562	350.082	762.799
14	50094104	AA	pre11	-389.438	623.485	349.434	782.876
14	50094104	AA	sunp1	-381.479	639.402	347.987	766.958
14	50094104	AA	tmp4	-369.265	663.831	347.466	742.529
14	50094104	AA	dtr1	-380.723	640.915	345.757	765.446
14	50094104	AA	dtr2	-377.182	647.997	345.35	758.364
14	50094104	AA	rd10	-383.187	635.987	343.795	770.374
14	50094104	AA	reh13	-398.166	606.029	343.203	800.331
14	69614604	AA	sunp3	-421.188	559.985	339.061	846.376
14	69614604	AA	dtr11	-368.893	664.575	338.776	741.786
14	69614604	AA	dtr3	-416.444	569.472	334.36	836.888
14	69614604	AA	cvpre10	-372.596	657.168	326.547	749.192
14	69614604	AA	reh4	-448.463	505.435	325.588	900.926
14	69614604	AA	tmp3	-403.488	595.385	325.52	810.976
14	69614604	AA	reh11	-388.727	624.907	324.12	781.454
14	69614604	AA	reh10	-384.764	632.832	324.052	773.528
14	69614604	AA	tmp13	-385.002	632.356	323.824	774.004
14	69614604	AA	dtr4	-412.222	577.916	322.967	828.444
14	69614604	AA	tmp10	-388.285	625.791	322.743	780.569
14	69614604	AA	sunp4	-427.518	547.326	321.707	859.035
14	69614604	AA	tmp6	-428.369	545.622	311.599	860.738
14	69614604	AA	cvpre12	-418.89	564.581	310.81	841.78
14	69614604	AA	reh5	-450.628	501.105	306.092	905.255
14	69614604	AA	sunp10	-354.575	693.21	305.356	713.151
14	69614604	AA	rd1	-479.12	444.12	304.455	962.241
14	69614604	AA	dtr13	-393.023	616.316	302.253	790.045
14	69614604	AA	pre13	-401.636	599.089	301.51	807.272
15	30698722	GG	sunp11	-444.255	518.588	321.556	892.51
15	30698722	GG	rd11	-475.601	455.896	315.784	955.202
15	30698722	GG	dtr12	-464.544	478.009	314.432	933.089
15	30698722	GG	dtr11	-443.738	519.622	313.231	891.476
15	30698722	GG	sunp12	-462.574	481.951	313.109	929.147
15	30698722	GG	rd10	-462.269	482.559	311.301	928.539
15	30698722	GG	dtr1	-470.989	465.121	310.097	945.978
15	30698722	GG	cvpre11	-458.718	489.663	307.378	921.435
15	30698722	GG	dtr2	-473.044	461.01	306.906	950.088
15	30698722	GG	cvpre10	-435.087	536.924	301.251	874.174
15	30698722	GG	sunp2	-430.73	542.832	345.575	865.46
15	54516926	GG	cvpre11	-425.763	554.905	346.879	855.526
15	54516926	GG	rd11	-433.614	539.203	344.814	871.227
15	54516926	GG	sunp11	-411.919	582.592	341.505	827.839
15	54516926	GG	dtr12	-441.719	522.993	333.211	887.438
15	54516926	GG	dtr11	-431.613	543.205	332.881	867.225
15	54516926	GG	sunp12	-432.523	541.385	332.663	869.045
15	54516926	GG	dtr2	-437.271	531.889	330.549	878.542
15	54516926	GG	dtr1	-440.965	524.501	328.929	885.93
15	54516926	GG	rd12	-471.37	463.691	324.354	946.739
15	54516926	GG	tmp4	-444.552	517.327	322.615	893.103
15	54516926	GG	rd10	-436.756	532.919	321.349	877.511
15	54516926	GG	tmp5	-447.424	511.582	320.881	898.849
15	54516926	GG	sunp1	-452.277	501.876	317.4	908.555
15	54516926	GG	sunp2	-468.543	469.344	317.178	941.086
15	54516926	GG	cvpre10	-430.814	544.803	315.839	865.627
15	54516926	GG	dtr3	-468.758	468.915	309.945	941.515
15	54516926	GG	dtr13	-447.309	511.813	305.335	898.617
15	54516926	GG	dtr4	-464.285	477.861	303.158	932.569
15	54516926	GG	sunp3	-483.063	440.305	302.494	970.125
15	54516926	GG	pre11	-466.278	473.875	301.398	936.555
15	54516926	GG	reh13	-473.875	458.681	301.251	951.749
15	68898661	AA	rd12	-438.315	527.661	354.639	880.63
15	68898661	AA	rd11	-442.417	519.458	342.46	888.833
15	68898661	AA	sunp3	-417.497	569.297	341.198	838.994
15	68898661	AA	rd1	-436.701	530.889	338.973	877.402
15	68898661	AA	reh4	-439.975	524.341	332.812	883.95
15	68898661	AA	sunp11	-433.138	538.015	331.356	870.277
15	68898661	AA	rd2	-441.19	521.911	330.182	886.381
15	68898661	AA	dtr3	-428.538	547.215	330.175	861.077
15	68898661	AA	sunp4	-404.651	594.989	329.762	813.302
15	68898661	AA	sunp1	-436.868	530.556	329.542	877.736
15	68898661	AA	sunp12	-442.636	519.02	327.989	889.271
15	68898661	AA	dtr1	-448.035	508.221	325.266	900.07
15	68898661	AA	rd3	-438.527	527.237	325.048	881.055
15	68898661	AA	dtr12	-452.811	498.669	324.876	909.622
15	68898661	AA	dtr2	-447.887	508.518	324.247	899.773
15	68898661	AA	dtr4	-417.998	568.296	321.059	839.996
15	68898661	AA	rd10	-446.003	512.286	320.717	896.005
15	68898661	AA	rd4	-425.457	553.378	318.274	854.914
15	68898661	AA	reh5	-438.605	527.081	314.478	881.211
15	68898661	AA	reh13	-459.008	486.275	312.027	922.016
15	68898661	AA	dtr11	-463.43	477.431	310.751	930.86
16	2288222	GG	rd12	-453.875	499.314	344.475	911.75
16	2288222	GG	sunp2	-439.358	528.347	341.796	882.717
16	2288222	GG	rd11	-446.054	514.955	340.83	896.109
16	2288222	GG	sunp12	-424.359	558.347	338.166	852.718
16	2288222	GG	sunp11	-427.749	551.567	334.621	859.497
16	2288222	GG	sunp1	-431.854	543.355	332.949	867.709
16	2288222	GG	sunp3	-438.562	529.941	332.235	881.123
16	2288222	GG	dtr12	-441.473	524.118	330.695	886.946
16	2288222	GG	dtr1	-443.215	520.635	327.841	890.429
16	2288222	GG	dtr2	-447.612	511.839	324.367	899.225
16	2288222	GG	rd10	-442.751	521.563	323.602	889.502
16	2288222	GG	dtr3	-445.606	515.852	322.526	895.213
16	2288222	GG	sunp4	-431.404	544.256	321.791	866.808
16	2288222	GG	reh13	-445.615	515.834	321.272	895.23
16	2288222	GG	dtr11	-448.743	509.577	317.695	901.487
16	2288222	GG	dtr4	-431.262	544.541	316.481	866.523
16	2288222	GG	rd1	-472.626	461.812	313.498	949.253
16	2288222	GG	reh10	-430.458	546.147	310.484	864.917
16	2288222	GG	reh4	-479.464	448.137	307.425	962.928
16	2288222	GG	sunp10	-427.236	552.592	301.446	858.472
16	2331879	CC	sunp2	-435.006	501.677	311.475	874.012
16	2331879	CC	rd12	-453.397	464.896	306.837	910.794
16	2331879	CC	sunp1	-424.913	521.863	306.466	853.827
16	2331879	CC	sunp3	-418.157	535.376	303.055	840.313
16	9883572	AA	tmp4	-409.781	582.5	336.226	823.563
16	9883572	AA	tmp5	-418.582	564.898	329.573	841.164
16	9883572	AA	dtr11	-450.583	500.897	322.769	905.165
16	9883572	AA	cvpre11	-463.971	474.12	320.158	931.943
16	9883572	AA	dtr12	-460.938	480.187	320.008	925.876
16	9883572	AA	dtr2	-456.463	489.137	318.282	916.926
16	9883572	AA	dtr1	-458.388	485.286	317.036	920.777
16	9883572	AA	tmp3	-442.163	517.736	313.869	888.327
16	9883572	AA	tmp13	-435.3	531.463	306.861	874.6
16	9883572	AA	rd11	-481.95	438.163	306.284	967.9
16	9883572	AA	tmp10	-440.787	520.489	303.928	885.574
16	41845819	GG	rd11	-421.036	563.02	353.7	846.073
16	41845819	GG	cvpre11	-411.365	582.362	351.833	826.731
16	41845819	GG	sunp11	-390.477	624.14	349.221	784.953
16	41845819	GG	sunp12	-405.042	595.009	345.785	814.084
16	41845819	GG	dtr2	-403.046	599.001	342.239	810.092
16	41845819	GG	dtr1	-406.435	592.224	341.665	816.869
16	41845819	GG	dtr11	-395.82	613.452	341.049	795.641
16	41845819	GG	sunp2	-442.616	519.861	336.031	889.232
16	41845819	GG	rd12	-460.315	484.464	335.135	924.629
16	41845819	GG	sunp1	-422.267	560.56	334.033	848.533
16	41845819	GG	tmp4	-430.445	544.204	329.164	864.889
16	41845819	GG	dtr3	-437.66	529.773	326.967	879.32
16	41845819	GG	rd10	-430.324	544.444	326.251	864.649
16	50476061	AA	tmp5	-442.292	520.508	324.975	888.585
16	50476061	AA	sunp3	-452.163	500.768	323.896	908.325
16	50476061	AA	cvpre10	-411.233	582.627	321.115	826.466
16	50476061	AA	dtr4	-431.25	542.594	318.328	866.499
16	50476061	AA	reh13	-458.294	488.504	312.361	920.589
16	50476061	AA	sunp4	-453.051	498.99	310.733	910.103
16	50476061	AA	dtr13	-404.053	596.988	309.45	812.105
16	50476061	AA	reh10	-439.575	525.942	309.293	883.151
16	50476061	AA	sunp10	-392.676	619.741	304.164	789.352
16	50476061	AA	tmp13	-444.759	515.574	302.656	893.519
16	50476061	AA	tmp3	-459.613	485.868	302.632	923.225
16	50476061	AA	pre11	-466.933	471.227	302.289	937.866
16	50476061	AA	cvpre11	-401.468	530.723	313.177	806.935
16	50476061	AA	dtr11	-414.172	505.315	305.896	832.343
16	50476061	AA	dtr13	-428.218	477.223	302.048	860.436
16	50476061	AA	tmp3	-408.45	588.193	345.937	820.9
17	60191239	GG	dtr12	-438.541	497.557	316.684	881.082
17	60191239	GG	sunp11	-426.273	522.093	313.637	856.545
17	60191239	GG	rd11	-441.169	492.3	310.133	886.339
17	60191239	GG	cvpre11	-459.851	454.937	309.596	923.702
17	60191239	GG	dtr2	-443.216	488.206	309.044	890.433
17	60191239	GG	dtr1	-441.795	491.048	308.39	887.591
17	60191239	GG	sunp12	-436.448	501.743	307.189	876.896
17	60191239	GG	dtr13	-444.585	485.469	306.858	893.17
17	60191239	GG	dtr10	-434.178	506.283	304.984	872.356
17	60191239	GG	tmp4	-444.372	485.896	303.371	892.743
17	24831444	AA	rd12	-471.023	461.569	327.888	946.046
17	24831444	AA	dtr12	-450.902	501.811	320.958	905.804
17	24831444	AA	dtr1	-453.963	495.689	318.919	911.926
17	24831444	AA	rd11	-475.341	452.934	314.949	954.681
17	24831444	AA	dtr2	-462.761	478.093	312.04	929.522
17	24831444	AA	sunp2	-481.378	440.86	309.768	966.755
17	24831444	AA	sunp12	-469.324	464.967	307.619	942.648
17	24831444	AA	dtr3	-466.105	471.404	307.317	936.211
17	24831444	AA	dtr11	-463.422	476.77	303.793	930.845
17	24831444	AA	rd1	-482.505	438.605	303.222	969.01
18	23662862	AA	dtr11	-440.753	514.318	326.06	885.506
18	23662862	AA	dtr12	-452.554	490.717	322.36	909.107
18	23662862	AA	dtr2	-455.454	484.917	316.07	914.908
18	23662862	AA	cvpre11	-467.448	460.928	314.908	938.897
18	23662862	AA	dtr1	-457.712	480.4	314.468	919.425
18	23662862	AA	sunp11	-460.068	475.689	311.214	924.135
18	23662862	AA	rd11	-472.565	450.695	310.536	949.13
18	23662862	AA	sunp12	-473.935	447.955	301.211	951.87
18	52671030	GG	rd12	-434.684	539.977	356.11	873.369
18	52671030	GG	rd11	-423.675	561.996	354.591	851.35
18	52671030	GG	sunp2	-439.688	529.969	339.86	883.376
18	52671030	GG	sunp12	-426.129	557.087	338.586	856.259
18	52671030	GG	dtr12	-434.372	540.602	337.714	872.743
18	52671030	GG	dtr2	-429.793	549.758	335.193	863.587
18	52671030	GG	sunp11	-430.846	547.653	335.172	865.692
18	52671030	GG	dtr1	-432.517	544.311	334.562	869.034
18	52671030	GG	sunp1	-433.883	541.58	330.763	871.765
18	52671030	GG	reh4	-447.391	514.563	327.9	898.782
18	52671030	GG	reh13	-437.176	534.992	327.345	878.353
18	52671030	GG	sunp3	-451.213	506.919	326.345	906.426
18	52671030	GG	dtr11	-443.85	521.646	326.262	891.699
18	52671030	GG	dtr3	-445.736	517.873	324.885	895.472
18	52671030	GG	rd1	-467.95	473.446	315.967	939.899
18	52671030	GG	rd10	-453.793	501.76	315.859	911.585
18	52671030	GG	reh11	-436.023	537.299	313.542	876.047
18	52671030	GG	cvpre11	-475.224	458.897	312.142	954.448
18	52671030	GG	tmp4	-464.228	480.89	311.737	932.456
18	52671030	GG	reh3	-443.36	522.625	307.684	890.72
18	52671030	GG	dtr4	-458.48	492.385	307.378	920.96
18	52671030	GG	sunp4	-469.378	470.589	303.537	942.756
18	52671030	GG	tmp5	-479.564	450.217	302.875	963.128
18	54491641	AA	sunp2	-386.368	609.636	342.524	776.736
18	54491641	AA	rd12	-425.327	531.718	339.077	854.654
18	54491641	AA	sunp1	-380.871	620.63	331.513	765.742
18	54491641	AA	rd11	-418.623	545.127	328.737	841.245
18	54491641	AA	rd10	-396.42	589.532	327.452	796.841
18	54491641	AA	reh5	-405.951	570.47	325.696	815.902
18	54491641	AA	sunp3	-375.549	631.273	323.837	755.099
18	54491641	AA	rd1	-433.632	515.108	321.757	871.264
18	54491641	AA	sunp12	-384.263	613.846	320.726	772.526
18	54491641	AA	sunp11	-370.312	641.748	315.923	744.624
18	54491641	AA	reh4	-445.118	492.135	315.407	894.237
18	54491641	AA	dtr1	-421.083	540.207	315.344	846.165
18	54491641	AA	sunp4	-359.827	662.718	315.153	723.654
18	54491641	AA	dtr3	-404.89	572.592	311.604	813.78
18	54491641	AA	dtr2	-422.075	538.222	311.185	848.15
18	54491641	AA	dtr12	-432.35	517.673	307.849	868.699
18	54491641	AA	rd2	-445.192	491.987	307.726	894.385
18	54491641	AA	rd3	-440.727	500.918	305.364	885.454
18	54491641	AA	reh13	-433.688	514.996	304.152	871.376
18	54491641	AA	tmp5	-454.033	474.305	304.126	912.067
18	54491641	AA	sunp10	-352.702	676.967	301.025	709.405
19	7844268	GG	sunp11	-403.517	553.302	309.528	811.034
19	7844268	GG	sunp12	-410.86	538.615	304.595	825.72
19	7844268	GG	sunp3	-418.23	523.876	304.394	840.459
19	7844268	GG	rd11	-418.529	523.278	304.285	841.058
19	7844268	GG	dtr12	-445.647	469.041	303.115	895.295
19	7844268	GG	dtr2	-438.806	482.724	301.923	881.611
19	20035874	AA	sunp11	-436.711	500.808	308.671	877.423
19	20035874	AA	sunp12	-437.17	499.892	306.159	878.339
19	24096937	GG	sunp11	-460.102	482.18	309.975	924.203
19	24096937	GG	sunp12	-474.161	454.062	302.529	952.321
19	24096937	GG	rd11	-488.716	424.951	301.58	981.432
19	56110593	GG	rd11	-374.214	640.159	353.204	752.427
19	56110593	GG	cvpre11	-406.304	575.979	351.806	816.607
19	56110593	GG	rd12	-401.173	586.241	349.681	806.346
19	56110593	GG	dtr12	-395.565	597.456	343.895	795.131
19	56110593	GG	sunp12	-350.803	686.98	343.789	705.607
19	56110593	GG	sunp11	-345.421	697.745	343.758	694.841
19	56110593	GG	dtr11	-397.999	592.588	341.327	799.998
19	56110593	GG	sunp2	-385.524	617.538	341.221	775.049
19	56110593	GG	sunp3	-393.565	601.457	338.634	791.13
19	56110593	GG	dtr2	-390.007	608.572	338.178	784.014
19	56110593	GG	reh13	-377.462	633.663	336.797	758.924
19	56110593	GG	dtr1	-396.416	595.754	335.975	796.833
19	56110593	GG	tmp4	-396.408	595.771	335.506	796.815
19	56110593	GG	sunp1	-370.362	647.863	331.2	744.724
19	56110593	GG	dtr3	-418.05	552.486	327.968	840.1
19	56110593	GG	rd10	-388.761	611.065	325.246	781.522
19	56110593	GG	reh11	-388.94	610.706	324.943	781.88
19	56110593	GG	reh10	-385.123	618.341	324.398	774.246
19	56110593	GG	tmp5	-419.762	549.062	322.312	843.524
19	56110593	GG	tmp3	-417.411	553.765	321.768	838.822
19	56110593	GG	sunp4	-402.424	583.738	320.529	808.848
19	56110593	GG	pre11	-403.26	582.067	320.005	810.519
19	56110593	GG	dtr13	-400.39	587.807	319.725	804.78
19	56110593	GG	dtr4	-414.607	559.372	319.697	833.215
19	56110593	GG	reh4	-432.347	523.892	318.485	868.695
19	56110593	GG	cvpre10	-420.57	547.447	314.967	845.139
19	56110593	GG	tmp13	-416.18	556.228	310.438	836.359
19	56110593	GG	tmp10	-422.779	543.029	307.683	849.557
19	56110593	GG	dtr10	-415.517	557.553	307.226	835.034
19	56110593	GG	rd1	-462.088	464.411	303.419	928.176
20	55236998	AA	rd11	-390.581	617.42	352.867	785.163
20	55236998	AA	cvpre11	-416.058	566.468	350.521	836.115
20	55236998	AA	rd12	-422.26	554.063	345.113	848.52
20	55236998	AA	sunp11	-381.941	634.702	343.754	767.881
20	55236998	AA	dtr11	-403.111	592.362	343.131	810.221
20	55236998	AA	dtr12	-411.083	576.416	342.719	826.167
20	55236998	AA	sunp12	-398.984	600.614	339.589	801.968
20	55236998	AA	dtr2	-402.786	593.011	338.564	809.572
20	55236998	AA	dtr1	-410.252	578.079	335.798	824.504
20	55236998	AA	tmp4	-413.277	572.028	332.723	830.555
20	55236998	AA	sunp2	-427.549	543.484	332.127	859.099
20	55236998	AA	sunp3	-429.893	538.796	329.34	863.786
20	55236998	AA	reh13	-415.643	567.296	328.188	835.287
20	55236998	AA	dtr3	-429.134	540.315	327.063	862.268
20	55236998	AA	sunp1	-413.424	571.734	326.799	830.849
20	55236998	AA	rd10	-403.922	590.74	325.007	811.843
20	55236998	AA	tmp5	-421.505	555.572	324.617	847.011
20	55236998	AA	dtr4	-424.107	550.369	319.559	852.214
20	55236998	AA	dtr13	-416.329	565.924	319.141	836.659
20	55236998	AA	reh4	-445.082	508.418	316.094	894.164
20	55236998	AA	sunp4	-433.419	531.744	314.424	870.839
21	28003803	GG	pre11	-426.263	546.056	314.423	856.526
21	28003803	GG	reh11	-429.583	539.416	313.779	863.166
21	28003803	GG	reh10	-428.01	542.563	313.443	860.02
21	28003803	GG	cvpre10	-434.26	530.063	312.711	872.52
21	28003803	GG	tmp3	-448.288	502.008	309.248	900.575
21	28003803	GG	dtr10	-424.277	550.029	308.19	852.554
21	28003803	GG	tmp13	-437.282	524.018	304.421	878.565
21	28003803	GG	dtr11	-479.45	439.256	302.352	962.9
21	28003803	GG	sunp4	-341.592	719.176	356.561	687.185
22	30993812	AA	dtr2	-478.89	438.17	301.092	961.78
22	37325350	AA	rd12	-441.682	522.304	352.576	887.363
22	37325350	AA	tmp5	-386.799	632.07	352.051	777.597
22	37325350	AA	sunp12	-395.92	613.828	349.708	795.839
22	37325350	AA	tmp4	-342.596	720.474	349.214	689.193
22	37325350	AA	dtr12	-391.644	622.379	348.024	787.288
22	37325350	AA	cvpre11	-408.687	588.294	346.099	821.373
22	37325350	AA	dtr1	-385.109	635.45	346.012	774.217
22	37325350	AA	dtr2	-383.778	638.112	345.053	771.555
22	37325350	AA	sunp2	-433.212	539.244	344.477	870.423
22	37325350	AA	sunp11	-404.615	596.437	344.379	813.23
22	37325350	AA	sunp1	-412.911	579.846	340.716	829.821
22	37325350	AA	dtr11	-387.195	631.277	335.97	778.39
22	37325350	AA	tmp3	-351.213	703.241	331.582	706.426
22	37325350	AA	dtr3	-427.899	549.868	330.655	859.799
22	37325350	AA	pre11	-433.407	538.852	328.715	870.815
22	37325350	AA	tmp13	-369.061	667.545	327.355	742.122
22	37325350	AA	tmp10	-377.948	649.77	325.392	759.897
22	37325350	AA	reh11	-392.236	621.195	322.764	788.472
22	37325350	AA	reh13	-444.805	516.057	321.483	893.61
22	37325350	AA	sunp3	-457.901	489.865	320.614	919.802
22	37325350	AA	reh4	-470.294	465.079	313.22	944.588
22	37325350	AA	dtr4	-444.086	517.495	311.583	892.172
22	37325350	AA	rd10	-469.309	467.049	305.505	942.618
22	37325350	AA	tmp2	-400.113	605.441	304.505	804.226
22	37325350	AA	reh3	-454.441	496.785	303.865	912.882
22	37325350	AA	cvpre10	-447.779	510.109	303.134	899.558
22	53442180	GG	dtr11	-429.619	510.403	320.2	863.238
22	53442180	GG	dtr12	-427.593	514.454	318.001	859.186
22	53442180	GG	dtr2	-420.591	528.458	314.833	845.182
22	53442180	GG	dtr1	-421.371	526.899	312.672	846.741
22	53442180	GG	cvpre11	-452.308	465.025	311.665	908.616
22	53442180	GG	tmp4	-418.616	532.409	310.653	841.231
22	53442180	GG	tmp3	-437.124	495.393	301.513	878.248
22	37461408	AA	dtr11	-424.343	533.627	329.144	852.687
22	37461408	AA	dtr12	-423.809	534.696	327.475	851.618
22	37461408	AA	dtr2	-415.873	550.567	324.06	835.747
22	37461408	AA	dtr1	-418.005	546.304	321.771	840.01
22	37461408	AA	tmp4	-415.71	550.893	319.826	835.421
22	37461408	AA	cvpre11	-454.663	472.988	317.288	913.326
22	37461408	AA	tmp3	-427.368	527.577	313.032	858.737
22	37461408	AA	sunp12	-440.954	500.407	309.128	885.907
22	37461408	AA	sunp11	-445.33	491.653	308.845	894.661
22	37461408	AA	dtr3	-449.009	484.296	306.568	902.018
22	37461408	AA	dtr13	-450.504	481.306	306.04	905.008
22	37461408	AA	rd11	-457.113	468.087	306.011	918.227
22	37461408	AA	reh11	-432.228	517.858	304.431	868.456
23	42855638	CC	dtr11	-400.269	531.105	310.225	804.537
23	42855638	CC	dtr13	-420.785	490.071	305.3	845.571
23	42855638	CC	cvpre11	-421.317	489.008	304.817	846.634
23	42855638	CC	dtr12	-400.242	531.159	301.287	804.483
23	48256710	AA	rd12	-418.996	535.187	313.427	841.993
23	48256710	AA	rd11	-443.247	486.687	307.725	890.493
23	48256710	AA	sunp3	-438.162	496.856	306.955	880.325
23	48256710	AA	sunp2	-433.29	506.6	304.318	870.581
23	48256710	AA	rd1	-411.802	549.576	302.855	827.605
23	48256710	AA	rd4	-426.098	520.983	302.14	856.197
24	12369216	GG	dtr1	-460.96	463.517	304.136	925.92
24	12369216	GG	dtr12	-460.256	464.924	303.661	924.513
24	12369216	GG	rd11	-475.626	434.185	301.766	955.252
24	43703981	AA	dtr1	-435.389	508.239	312.893	874.778
24	43703981	AA	dtr12	-430.592	517.834	312.369	865.183
24	43703981	AA	dtr2	-439.578	499.861	307.985	883.156
25	5279935	GG	cvpre11	-415.596	506.361	312.687	835.192
25	5279935	GG	dtr11	-411.002	515.548	310.906	826.005
25	5279935	GG	dtr13	-424.844	487.865	305.475	853.689
25	5279935	GG	dtr12	-411.988	513.578	303.445	827.975
25	18059682	GG	dtr13	-427.068	489.29	306.657	858.135
25	18059682	GG	dtr11	-430.729	481.967	304.373	865.458
25	18059682	GG	dtr12	-422.462	498.501	302.345	848.925
25	18106962	GG	sunp3	-447.463	516.317	329.037	898.927
25	18106962	GG	sunp4	-421.463	568.317	327.027	846.927
25	18106962	GG	sunp2	-468.01	475.224	323.857	940.019
25	18106962	GG	sunp11	-456.733	497.778	320.133	917.466
25	18106962	GG	rd12	-484.673	441.897	319.428	973.347
25	18106962	GG	rd10	-461.49	488.264	312.982	926.98
25	18106962	GG	sunp12	-470.099	471.047	312.41	944.197
25	18106962	GG	dtr4	-446.275	518.693	312.359	896.551
25	18106962	GG	rd11	-484.76	441.724	311.74	973.52
25	18106962	GG	dtr3	-472.036	467.171	309.221	948.072
25	18106962	GG	sunp1	-474.075	463.093	308.626	952.151
25	18106962	GG	sunp10	-425.309	560.625	302.66	854.619
26	34443948	AA	cvpre11	-419.336	542.301	338.875	842.672
26	34443948	AA	dtr11	-405.164	570.644	336.64	814.328
26	34443948	AA	dtr12	-407.024	566.925	333.136	818.047
26	34443948	AA	tmp3	-379.614	621.744	329.976	763.229
26	34443948	AA	tmp4	-366.013	648.947	329.34	736.025
26	34443948	AA	sunp11	-382.425	616.122	327.525	768.85
26	34443948	AA	dtr2	-402.124	576.723	327.416	808.249
26	34443948	AA	dtr1	-405.37	570.232	324.877	814.74
26	34443948	AA	rd11	-414.584	551.803	324.663	833.169
26	34443948	AA	sunp12	-389.566	601.841	324.502	783.131
26	34443948	AA	dtr13	-421.325	538.322	319.879	846.651
26	34443948	AA	reh11	-401.333	578.306	316.3	806.666
26	34443948	AA	reh13	-401.76	577.452	315.608	807.52
26	34443948	AA	tmp13	-378.946	623.079	312.741	761.893
26	34443948	AA	sunp2	-427.895	525.182	311.913	859.79
26	34443948	AA	tmp10	-387.644	605.684	311.665	779.288
26	34443948	AA	rd12	-446.109	488.753	311.183	896.219
26	34443948	AA	reh10	-413.58	553.812	311.149	831.16
26	34443948	AA	tmp5	-394.389	592.194	310.818	792.778
26	34443948	AA	sunp1	-407.49	565.993	310.434	818.979
26	34443948	AA	sunp3	-442.152	496.667	309.749	888.305
26	34443948	AA	dtr3	-442.216	496.54	309.603	888.432
26	34443948	AA	dtr10	-428.733	523.506	308.836	861.466
26	34443948	AA	tmp11	-400.258	580.457	307.62	804.515
26	34443948	AA	cvpre10	-437.225	506.522	305.455	878.45
26	49856738	AA	sunp11	-475.787	446.754	302.066	955.574
28	30214	GG	rd11	-452.182	485.834	322.902	908.364
28	30214	GG	sunp11	-443.193	503.813	319.384	890.385
28	30214	GG	cvpre11	-468.791	452.615	310.947	941.583
28	30214	GG	sunp12	-459.591	471.015	308.987	923.183
28	30214	GG	rd10	-444.51	501.179	307.795	893.019
28	30214	GG	rd12	-480.423	429.353	305.25	964.845
28	30214	GG	dtr11	-471.648	446.902	304.255	947.296
28	30214	GG	dtr12	-476.771	436.656	303.321	957.542
28	30214	GG	dtr2	-473.709	442.78	301.838	951.418
28	30214	GG	dtr1	-474.577	441.044	301.025	953.154

## Sheet: TableS6-74genes
Table S6. 74 candidate genes identified by four method (Fst, XPEHH,LFMM, and SAM ).
Chr	Sart	End	Gene	Function	Method
1	71247382	71513739	DLG1	1feed intake	Fst,XPEHH, LFMM
1	78162579	78901702	LPP	2disease resistance	XPEHH
1	37039733	37121323	ARL13B	3isothermality,4photoreceptor impairment	LFMM, SAM
1	96002983	96037965	SLC2A2	5glucose metabolism，6gastrointestinal nematode resistance	SAM
2	129548407	129583857	WDR75	7thermotolerance	Fst,XPEHH, LFMM
2	117971251	118246125	TTN	8-9Cardiomyopathy,6meat quality	XPEHH
2	106382084	106464106	SCN7A	10hyperthermia	LFMM
2	127408922	127536419	CALCRL	11-12paratuberculosis	SAM
2	114258769	114467277	CHN1	13-14high altitudes	SAM
2	43742923	43767248	ICOS	15-16inflammatory respons	SAM
3	69632434	69642936	GFI1	17glucose homeostasis	Fst,XPEHH, LFMM
3	17083553	17224415	PPCS	18Cardiomyopathy	SAM
3	26885034	27081817	ZCCHC11	19inflammation regulation	SAM
4	16228282	16392213	BRAF	20Reproduction, 21Lipid Use and Accumulation	Fst
4	28603953	29484086	GRM8	22response to pain,23body size	XPEHH
4	67780559	67891896	TFEC	24parasite resistance	LFMM
5	25824182	25832010	HOXC13	25hair follicle	Fst
5	81579061	82175622	ITPR2	26-28hypoxia response,29heat adaptation	Fst, XPEHH, LFMM, SAM
6	104058080	104419753	STK32B	30fat deposition and marbling	XPEHH
6	22956938	23288193	BANK1	31autoimmune	SAM
6	68165027	68218066	CWH43	32body weight	SAM
6	70285928	70334333	PDGFRA	33-35light coat colour	SAM
10	62228712	63156911	MDGA2	36neural development and heat stress	Fst, SAM
11	94030061	94571614	DENND1A	37reproductive	Fst, XPEHH, LFMM, SAM
11	72522929	72540398	SLC35F6	38mitochondrial biogenesis	Fst
11	68507797	68727726	GALNT14	39milk traits	XPEHH
11	72328456	72383817	MAPRE3	40energy homeostasis	LFMM
11	69680149	70409068	ALK	41highly prolific	SAM
12	72944518	73188661	ENOX1	42feed efficiency	Fst, SAM
12	18738158	20346377	GPC5	43fatty acid composition,fertility traits,feed efficiency	XPEHH, SAM
12	75387181	75428259	SUGT1	44-45Haemonchus contortus infection	SAM
13	63228709	63249542	ASIP	46coat color, 47body fat deposition	Fst,XPEHH
13	34599134	34627015	MTPAP	48environmental adaptation	Fst, SAM
13	603000	1466925	PLCB1	49-54heat tolerance	Fst, XPEHH, LFMM, SAM
13	2248987	2364119	PAK5	55responds to injury and ischemia	LFMM
13	50305402	50340974	SMOX	56milk traits,57body size	LFMM
13	47213879	47282392	GPCPD1	58-59lipids metabolism	SAM
13	12221834	12341446	TAF3	60sexual precocity	SAM
14	49824611	50130241	PREX2	61 hair follicle development, 62adipocyte differentiation, 63carcass weight	Fst, XPEHH, SAM
15	54484518	54512967	PAFAH1B2	64-65lipid metabolism	Fst, SAM
15	27379066	27699522	UVRAG	66ultraviolet resistance	Fst,XPEHH
15	51277677	51452150	ARHGEF12	67prolificacy,68adipose Metabolism	LFMM
15	52406703	52432208	USP2	69meat tenderness	LFMM
15	30691496	30715033	STARD10	70disease resistance	SAM
16	2332498	2385465	DSTYK	71ovarian follicles and ovulation	Fst, SAM
16	41686943	41840886	KIF1B	72reproductive traits	Fst, SAM
16	2256342	2297018	RBBP5	73spermatogenesis	Fst, SAM
16	50448979	50488674	DNAJC16	74immune response, 75feed intake and gain,	LFMM , XPEHH, SAM
16	17416174	18351835	USH2A	76-77hearing ability	LFMM
17	24833875	24875227	STX2	78enteric disease	SAM
18	23418852	23845211	FTO	79lipid metabolism, 80feed intake	SAM
18	54495642	54525051	NOVA2	81nervous system	SAM
19	34294280	34294373	MIR33B	82-83lipid metabolism,	XPEHH
19	34288792	34295549	SREBF1	84milk fat synthesis, 85-87fat metabolism and deposition	XPEHH
19	20000964	20058360	FAM222B	88body weight	SAM
19	7699754	8107743	MSI2	89wool fineness	SAM
19	24082035	24111002	TRPV1	90olfactory	SAM
21	54672788	54742851	TP53BP1	91coat colour	Fst,XPEHH, LFMM
21	42741285	43701181	NPAS3	92neurogenesis, 92milk yield	XPEHH
22	36978505	37330819	PRICKLE2	94nervous system	SAM, Fst
22	37451982	37591459	ATXN7	95vision	SAM
22	53430972	53446714	CCR9	96autoimmune	SAM
23	38676175	38749143	MAPK14	97climate and pathogens, 98-99immune responses	LFMM
23	47872421	48672920	KHDRBS2	100-101reproduction	SAM
24	35901396	35924598	ENOSF1	102follicular development	LFMM
24	43647271	43808160	LDLRAD4	103coat colors, 104lipid metabolism and response to temperature stress	SAM
25	18069978	18134069	ACSM1	105-106fat synthesis and metabolism,	SAM
26	32909657	32943937	MMS19	107adipose tissue	Fst
26	35600390	35696027	TBC1D12	108-112environmental stress	Fst,XPEHH, LFMM
26	34433454	34453740	TCTN3	113nervous system	Fst, SAM
26	35718792	35745826	NOC3L	114adaptation to local environment, 115adipocyte differentiation and glucose metabolism	XPEHH
26	43129063	44506529	PRKG1	116plateau environments, 117-119heat stress adaptation, 120tick resistance, 121-122lipolysis in adipocytes	XPEHH
28	29171	72832	COG2	123ganglioside metabolism	SAM
29	48233397	48409558	ANO1	124cystic fibrosis，125tenderness， 126feed conversion，127milk Fat metabolism	LFMM
1	Seabury CM, Oldeschulte DL, Saatchi M, et al. Genome-wide association study for feed efficiency and growth traits in U.S. beef cattle. BMC Genomics. 2017;18(1):386. Published 2017 May 18. doi:10.1186/s12864-017-3754-y
2	Liu Y, Wang Y, Qi R, Mao X, Jin F. Expression of lipoma preferred partner in mammary and extramammary Paget disease. Medicine (Baltimore). 2020;99(51):e23443. doi:10.1097/MD.0000000000023443
3	Cortellari M, Barbato M, Talenti A, et al. The climatic and genetic heritage of Italian goat breeds with genomic SNP data [published correction appears in Sci Rep. 2021 Sep 20;11(1):19042]. Sci Rep. 2021;11(1):10986. Published 2021 May 26. doi:10.1038/s41598-021-89900-2
4	Dilan TL, Moye AR, Salido EM, et al. ARL13B, a Joubert Syndrome-Associated Protein, Is Critical for Retinogenesis and Elaboration of Mouse Photoreceptor Outer Segments. J Neurosci. 2019;39(8):1347-1364. doi:10.1523/JNEUROSCI.1761-18.2018
5	Liu P, Jiang L, Kong W, et al. PXR activation impairs hepatic glucose metabolism partly via inhibiting the HNF4α-GLUT2 pathway. Acta Pharm Sin B. 2022;12(5):2391-2405. doi:10.1016/j.apsb.2021.09.031
6	Ahbara AM, Rouatbi M, Gharbi M, Rekik M, Haile A, Rischkowsky B, Mwacharo JM. Genome-wide insights on gastrointestinal nematode resistance in autochthonous Tunisian sheep. Sci Rep. 2021 Apr 29;11(1):9250. doi: 10.1038/s41598-021-88501-3. PMID: 33927253; PMCID: PMC8085236.
7	Durbin HJ, Lu D, Yampara-Iquise H, Miller SP, Decker JE. Development of a genetic evaluation for hair shedding in American Angus cattle to improve thermotolerance [published correction appears in Genet Sel Evol. 2021 Mar 22;53(1):31]. Genet Sel Evol. 2020;52(1):63. Published 2020 Oct 21. doi:10.1186/s12711-020-00584-0
8	Kim JY, Jeong S, Kim KH, Lim WJ, Lee HY, Kim N. Discovery of Genomic Characteristics and Selection Signatures in Korean Indigenous Goats Through Comparison of 10 Goat Breeds. Front Genet. 2019;10:699. Published 2019 Aug 8. doi:10.3389/fgene.2019.00699
9	Torres-Hernández G, Maldonado-Jáquez JA, Granados-Rivera LD, Salinas-González H, Castillo-Hernández G. Status quo of genetic improvement in local goats: a review. Arch Anim Breed. 2022;65(2):207-221. Published 2022 May 20. doi:10.5194/aab-65-207-2022
10	Klabnik JL, Christenson LK, Gunewardena SSA, et al. Heat-induced increases in body temperature in lactating dairy cows: impact on the cumulus and granulosa cell transcriptome of the periovulatory follicle. J Anim Sci. 2022;100(7):skac121. doi:10.1093/jas/skac121
11	Zhang J, Han B, Zheng W, et al. Genome-Wide DNA Methylation Profile in Jejunum Reveals the Potential Genes Associated With Paratuberculosis in Dairy Cattle. Front Genet. 2021;12:735147. Published 2021 Oct 15. doi:10.3389/fgene.2021.735147
12	Mdladla K, Dzomba EF, Muchadeyi FC. Landscape genomics and pathway analysis to understand genetic adaptation of South African indigenous goat populations. Heredity (Edinb). 2018;120(4):369-378. doi:10.1038/s41437-017-0044-z
13	Wei C, Wang H, Liu G, et al. Genome-wide analysis reveals adaptation to high altitudes in Tibetan sheep. Sci Rep. 2016;6:26770. Published 2016 May 27. doi:10.1038/srep26770
14	Lv FH, Agha S, Kantanen J, et al. Adaptations to climate-mediated selective pressures in sheep. Mol Biol Evol. 2014;31(12):3324-3343. doi:10.1093/molbev/msu264
15	Xu YX, Wang B, Jing JN, et al. Whole-body adipose tissue multi-omic analyses in sheep reveal molecular mechanisms underlying local adaptation to extreme environments. Commun Biol. 2023;6(1):159. Published 2023 Feb 8. doi:10.1038/s42003-023-04523-9
16	Banos G, Bramis G, Bush SJ, et al. The genomic architecture of mastitis resistance in dairy sheep. BMC Genomics. 2017;18(1):624. Published 2017 Aug 16. doi:10.1186/s12864-017-3982-1
17	Napolitano T, Avolio F, Silvano S, et al. Gfi1 Loss Protects against Two Models of Induced Diabetes. Cells. 2021;10(11):2805. Published 2021 Oct 20. doi:10.3390/cells10112805
18	Iuso A, Wiersma M, Schüller HJ, et al. Mutations in PPCS, Encoding Phosphopantothenoylcysteine Synthetase, Cause Autosomal-Recessive Dilated Cardiomyopathy. Am J Hum Genet. 2018;102(6):1018-1030. doi:10.1016/j.ajhg.2018.03.022
19	Talker SC, Barut GT, Lischer HEL, et al. Monocyte biology conserved across species: Functional insights from cattle [published correction appears in Front Immunol. 2023 Mar 15;14:1180677]. Front Immunol. 2022;13:889175. Published 2022 Jul 29. doi:10.3389/fimmu.2022.889175
20	Ma H, Fang C, Liu L, et al. Identification of novel genes associated with litter size of indigenous sheep population in Xinjiang, China using specific-locus amplified fragment sequencing technology. PeerJ. 2019;7:e8079. Published 2019 Nov 26. doi:10.7717/peerj.8079
21	Turner JA, Paton EL, Van Gulick R, et al. BRAF Modulates Lipid Use and Accumulation. Cancers (Basel). 2022;14(9):2110. Published 2022 Apr 23. doi:10.3390/cancers14092110
22	Deng X, Wang D, Wang S, Wang H, Zhou H. Identification of key genes and pathways involved in response to pain in goat and sheep by transcriptome sequencing. Biol Res. 2018;51(1):25. Published 2018 Aug 17. doi:10.1186/s40659-018-0174-7
23	Chen Q, Huang B, Zhan J, et al. Whole-genome analyses identify loci and selective signals associated with body size in cattle. J Anim Sci. 2020;98(3):skaa068. doi:10.1093/jas/skaa068
24	Ahbara AM, Rouatbi M, Gharbi M, et al. Genome-wide insights on gastrointestinal nematode resistance in autochthonous Tunisian sheep. Sci Rep. 2021;11(1):9250. Published 2021 Apr 29. doi:10.1038/s41598-021-88501-3
25	He Y, Liu X, De J, Kang S, Munday JS. Altered Hypoxia-Induced and Heat Shock Protein Immunostaining in Secondary Hair Follicles Associated with Changes in Altitude and Temperature in Tibetan Cashmere Goats. Animals (Basel). 2021;11(10):2798. Published 2021 Sep 25. doi:10.3390/ani11102798
26	Wiener P, Robert C, Ahbara A, et al. Whole-Genome Sequence Data Suggest Environmental Adaptation of Ethiopian Sheep Populations. Genome Biol Evol. 2021;13(3):evab014. doi:10.1093/gbe/evab014
27	Mdladla K, Dzomba EF, Muchadeyi FC. Landscape genomics and pathway analysis to understand genetic adaptation of South African indigenous goat populations. Heredity (Edinb). 2018;120(4):369-378. doi:10.1038/s41437-017-0044-z
28	Terefe E, Belay G, Han J, Hanotte O, Tijjani A. Genomic adaptation of Ethiopian indigenous cattle to high altitude. Front Genet. 2022;13:960234. Published 2022 Dec 9. doi:10.3389/fgene.2022.960234
29	Freitas PHF, Wang Y, Yan P, et al. Genetic Diversity and Signatures of Selection for Thermal Stress in Cattle and Other Two Bos Species Adapted to Divergent Climatic Conditions. Front Genet. 2021;12:604823. Published 2021 Feb 3. doi:10.3389/fgene.2021.604823
30	Wang H, Zhang L, Cao J, et al. Genome-Wide Specific Selection in Three Domestic Sheep Breeds. PLoS One. 2015;10(6):e0128688. Published 2015 Jun 17. doi:10.1371/journal.pone.0128688
31	Georg I, Díaz-Barreiro A, Morell M, Pey AL, Alarcón-Riquelme ME. BANK1 interacts with TRAF6 and MyD88 in innate immune signaling in B cells. Cell Mol Immunol. 2020;17(9):954-965. doi:10.1038/s41423-019-0254-9
32	Dadousis C, Somavilla A, Ilska JJ, et al. A genome-wide association analysis for body weight at 35 days measured on 137,343 broiler chickens. Genet Sel Evol. 2021;53(1):70. Published 2021 Sep 8. doi:10.1186/s12711-021-00663-w
33	Saleh AA, Rashad AMA, Hassanine NNAM, Sharaby MA, Zhao Y. Assessment of hair and cashmere properties and their genetic background of several goat breeds in Southwest China. Sci Rep. 2022;12(1):11135. Published 2022 Jul 1. doi:10.1038/s41598-022-14441-1
34	Liu Z, Liu Z, Mu Q, et al. Identification of key pathways and genes that regulate cashmere development in cashmere goats mediated by exogenous melatonin. Front Vet Sci. 2022;9:993773. Published 2022 Sep 29. doi:10.3389/fvets.2022.993773
35	Nazari-Ghadikolaei A, Mehrabani-Yeganeh H, Miarei-Aashtiani SR, Staiger EA, Rashidi A, Huson HJ. Genome-Wide Association Studies Identify Candidate Genes for Coat Color and Mohair Traits in the Iranian Markhoz Goat. Front Genet. 2018;9:105. Published 2018 Apr 4. doi:10.3389/fgene.2018.00105
36	Halli K, Vanvanhossou SF, Bohlouli M, König S, Yin T. Identification of candidate genes on the basis of SNP by time-lagged heat stress interactions for milk production traits in German Holstein cattle. PLoS One. 2021;16(10):e0258216. Published 2021 Oct 14. doi:10.1371/journal.pone.0258216
37	Li G, Tang J, Huang J, et al. Genome-Wide Estimates of Runs of Homozygosity, Heterozygosity, and Genetic Load in Two Chinese Indigenous Goat Breeds. Front Genet. 2022;13:774196. Published 2022 Apr 26. doi:10.3389/fgene.2022.774196
38	Uittenbogaard M, Brantner CA, Chiaramello A. Epigenetic modifiers promote mitochondrial biogenesis and oxidative metabolism leading to enhanced differentiation of neuroprogenitor cells. Cell Death Dis. 2018;9(3):360. Published 2018 Mar 2. doi:10.1038/s41419-018-0396-1
39	Guan D, Landi V, Luigi-Sierra MG, et al. Analyzing the genomic and transcriptomic architecture of milk traits in Murciano-Granadina goats. J Anim Sci Biotechnol. 2020;11:35. Published 2020 Mar 11. doi:10.1186/s40104-020-00435-4
40	Gaspari S, Quenneville S, Rodriguez Sanchez-Archidona A, Thorens B, Croizier S. Structural and molecular characterization of paraventricular thalamic glucokinase-expressing neuronal circuits in the mouse. J Comp Neurol. 2022;530(11):1773-1949. doi:10.1002/cne.25312
41	Wilson T., Wu X. Y., Juengel J. L., Ross I. K., Lumsden J. M., Lord E. A., et al. (2001). Highly prolific Booroola sheep have a mutation in the intracellular kinase domain of bone morphogenetic protein IB receptor (ALK-6) that is expressed in both oocytes and granulosa cells. Biol. Reprod. 64 1225–1235. 10.1095/biolreprod64.4.1225
42	Serão NV, González-Peña D, Beever JE, Faulkner DB, Southey BR, Rodriguez-Zas SL. Single nucleotide polymorphisms and haplotypes associated with feed efficiency in beef cattle. BMC Genet. 2013;14:94. Published 2013 Sep 25. doi:10.1186/1471-2156-14-94
43	Tyagi SK, Mehrotra A, Singh A, et al. Comparative Signatures of Selection Analyses Identify Loci Under Positive Selection in the Murrah Buffalo of India. Front Genet. 2021;12:673697. Published 2021 Oct 19. doi:10.3389/fgene.2021.673697
44	Yaro M, Munyard KA, Morgan E, Allcock RJN, Stear MJ, Groth DM. Analysis of pooled genome sequences from Djallonke and Sahelian sheep of Ghana reveals co-localisation of regions of reduced heterozygosity with candidate genes for disease resistance and adaptation to a tropical environment. BMC Genomics. 2019;20(1):816. Published 2019 Nov 7. doi:10.1186/s12864-019-6198-8
45	Yang Y, Zhou QJ, Chen XQ, et al. Profiling of differentially expressed genes in sheep T lymphocytes response to an artificial primary Haemonchus contortus infection. Parasit Vectors. 2015;8:235. Published 2015 Apr 18. doi:10.1186/s13071-015-0844-z
46	Trigo BB, Utsunomiya ATH, Fortunato AAAD, et al. Variants at the ASIP locus contribute to coat color darkening in Nellore cattle. Genet Sel Evol. 2021;53(1):40. Published 2021 Apr 28. doi:10.1186/s12711-021-00633-2
47	Liu Y, Albrecht E, Schering L, et al. Agouti Signaling Protein and Its Receptors as Potential Molecular Markers for Intramuscular and Body Fat Deposition in Cattle. Front Physiol. 2018;9:172. Published 2018 Mar 6. doi:10.3389/fphys.2018.00172
48	Manunza A, Diaz JR, Sayre BL, et al. Discovering novel clues of natural selection on four worldwide goat breeds. Sci Rep. 2023;13(1):2110. Published 2023 Feb 6. doi:10.1038/s41598-023-27490-x
49	E GX, Duan XH, Zhang JH, et al. Genome-wide selection signatures analysis of litter size in Dazu black goats using single-nucleotide polymorphism. 3 Biotech. 2019;9(9):336. doi:10.1007/s13205-019-1869-3
50	Mdladla K, Dzomba EF, Muchadeyi FC. Landscape genomics and pathway analysis to understand genetic adaptation of South African indigenous goat populations. Heredity (Edinb). 2018;120(4):369-378. doi:10.1038/s41437-017-0044-z
51	Aboul-Naga AM, Alsamman AM, El Allali A, et al. Genome-wide analysis identified candidate variants and genes associated with heat stress adaptation in Egyptian sheep breeds. Front Genet. 2022;13:898522. Published 2022 Oct 3. doi:10.3389/fgene.2022.898522
52	Wiener P, Robert C, Ahbara A, et al. Whole-Genome Sequence Data Suggest Environmental Adaptation of Ethiopian Sheep Populations. Genome Biol Evol. 2021;13(3):evab014. doi:10.1093/gbe/evab014
53	Freitas PHF, Wang Y, Yan P, et al. Genetic Diversity and Signatures of Selection for Thermal Stress in Cattle and Other Two Bos Species Adapted to Divergent Climatic Conditions. Front Genet. 2021;12:604823. Published 2021 Feb 3. doi:10.3389/fgene.2021.604823
54	Kim ES, Elbeltagy AR, Aboul-Naga AM, et al. Multiple genomic signatures of selection in goats and sheep indigenous to a hot arid environment. Heredity (Edinb). 2016;116(3):255-264. doi:10.1038/hdy.2015.94
55	Huang N, Li S, Xie Y, Han Q, Xu XM, Sheng ZH. Reprogramming an energetic AKT-PAK5 axis boosts axon energy supply and facilitates neuron survival and regeneration after injury and ischemia. Curr Biol. 2021;31(14):3098-3114.e7. doi:10.1016/j.cub.2021.04.079
56	Li X, Yuan L, Wang W, et al. Whole genome re-sequencing reveals artificial and natural selection for milk traits in East Friesian sheep. Front Vet Sci. 2022;9:1034211. Published 2022 Oct 18. doi:10.3389/fvets.2022.1034211
57	Lv FH, Cao YH, Liu GJ, et al. Whole-Genome Resequencing of Worldwide Wild and Domestic Sheep Elucidates Genetic Diversity, Introgression, and Agronomically Important Loci. Mol Biol Evol. 2022;39(2):msab353. doi:10.1093/molbev/msab353
58	Somenzi E, Senczuk G, Ciampolini R, et al. The SNP-Based Profiling of Montecristo Feral Goat Populations Reveals a History of Isolation, Bottlenecks, and the Effects of Management. Genes (Basel). 2022;13(2):213. Published 2022 Jan 24. doi:10.3390/genes13020213
59	Yang J, Li WR, Lv FH, et al. Whole-Genome Sequencing of Native Sheep Provides Insights into Rapid Adaptations to Extreme Environments. Mol Biol Evol. 2016;33(10):2576-2592. doi:10.1093/molbev/msw129
60	Melo TP, Fortes MRS, Bresolin T, Mota LFM, Albuquerque LG, Carvalheiro R. Multitrait meta-analysis identified genomic regions associated with sexual precocity in tropical beef cattle. J Anim Sci. 2018;96(10):4087-4099. doi:10.1093/jas/sky289
61	Shang F, Ma R, Rong Y, et al. Construction and functional analysis of ceRNA regulatory network related to the development of secondary hair follicles in Inner Mongolia cashmere goats. Front Vet Sci. 2022;9:959952. Published 2022 Aug 25. doi:10.3389/fvets.2022.959952
62	Stout MB, Swindell WR, Zhi X, et al. Transcriptome profiling reveals divergent expression shifts in brown and white adipose tissue from long-lived GHRKO mice. Oncotarget. 2015;6(29):26702-26715. doi:10.18632/oncotarget.5760
63	Edea Z, Jeoung YH, Shin SS, et al. Genome-wide association study of carcass weight in commercial Hanwoo cattle. Asian-Australas J Anim Sci. 2018;31(3):327-334. doi:10.5713/ajas.17.0276
64	Zhang W, Xu M, Wang J, et al. Comparative Transcriptome Analysis of Key Genes and Pathways Activated in Response to Fat Deposition in Two Sheep Breeds With Distinct Tail Phenotype. Front Genet. 2021;12:639030. Published 2021 Apr 8. doi:10.3389/fgene.2021.639030
65	Romao JM, Jin W, He M, McAllister T, Guan LL. Altered microRNA expression in bovine subcutaneous and visceral adipose tissues from cattle under different diet. PLoS One. 2012;7(7):e40605. doi:10.1371/journal.pone.0040605
66	Pérez O'Brien AM, Utsunomiya YT, Mészáros G, et al. Assessing signatures of selection through variation in linkage disequilibrium between taurine and indicine cattle. Genet Sel Evol. 2014;46(1):19. Published 2014 Mar 4. doi:10.1186/1297-9686-46-19
67	Liu Y, Zhou Z, He X, et al. Integrated analyses of miRNA-mRNA expression profiles of ovaries reveal the crucial interaction networks that regulate the prolificacy of goats in the follicular phase. BMC Genomics. 2021;22(1):812. Published 2021 Nov 11. doi:10.1186/s12864-021-08156-2
68	Zhang W, Xu M, Wang J, et al. Comparative Transcriptome Analysis of Key Genes and Pathways Activated in Response to Fat Deposition in Two Sheep Breeds With Distinct Tail Phenotype. Front Genet. 2021;12:639030. Published 2021 Apr 8. doi:10.3389/fgene.2021.639030
69	Fonseca LFS, Gimenez DFJ, Dos Santos Silva DB, et al. Differences in global gene expression in muscle tissue of Nellore cattle with divergent meat tenderness. BMC Genomics. 2017;18(1):945. Published 2017 Dec 4. doi:10.1186/s12864-017-4323-0
70	Purdie AC, Plain KM, Begg DJ, de Silva K, Whittington RJ. Gene expression profiles during subclinical Mycobacterium avium subspecies paratuberculosis infection in sheep can predict disease outcome. Sci Rep. 2019;9(1):8245. Published 2019 Jun 3. doi:10.1038/s41598-019-44670-w
71	Xu L, Liu C, Na R, et al. Genetic Basis of Follicle Development in Dazu Black Goat by Whole-Transcriptome Sequencing. Animals (Basel). 2021;11(12):3536. Published 2021 Dec 13. doi:10.3390/ani11123536
72	Randhawa IA, Khatkar MS, Thomson PC, Raadsma HW. Composite selection signals can localize the trait specific genomic regions in multi-breed populations of cattle and sheep. BMC Genet. 2014;15:34. Published 2014 Mar 17. doi:10.1186/1471-2156-15-34
73	Boussaha M, Michot P, Letaief R, et al. Construction of a large collection of small genome variations in French dairy and beef breeds using whole-genome sequences. Genet Sel Evol. 2016;48(1):87. Published 2016 Nov 15. doi:10.1186/s12711-016-0268-z
74	Khanduri A, Sahu AR, Wani SA, et al. Dysregulated miRNAome and Proteome of PPRV Infected Goat PBMCs Reveal a Coordinated Immune Response. Front Immunol. 2018;9:2631. Published 2018 Nov 21. doi:10.3389/fimmu.2018.02631
75	Lindholm-Perry AK, Kern RJ, Keel BN, Snelling WM, Kuehn LA, Freetly HC. Profile of the Spleen Transcriptome in Beef Steers with Variation in Gain and Feed Intake. Front Genet. 2016;7:127. Published 2016 Jul 25. doi:10.3389/fgene.2016.00127
76	Chen ZH, Xu YX, Xie XL, et al. Whole-genome sequence analysis unveils different origins of European and Asiatic mouflon and domestication-related genes in sheep. Commun Biol. 2021;4(1):1307. Published 2021 Nov 18. doi:10.1038/s42003-021-02817-4
77	Eydivandi S, Roudbar MA, Karimi MO, Sahana G. Genomic scans for selective sweeps through haplotype homozygosity and allelic fixation in 14 indigenous sheep breeds from Middle East and South Asia. Sci Rep. 2021;11(1):2834. Published 2021 Feb 2. doi:10.1038/s41598-021-82625-2
78	Malahlela MN, Cenci-Goga BT, Marufu MC, et al. Occurrence, Serotypes and Virulence Characteristics of Shiga-Toxin-Producing Escherichia coli Isolates from Goats on Communal Rangeland in South Africa. Toxins (Basel). 2022;14(5):353. Published 2022 May 18. doi:10.3390/toxins14050353
79	Yang Z, Yu GL, Zhu X, Peng TH, Lv YC. Critical roles of FTO-mediated mRNA m6A demethylation in regulating adipogenesis and lipid metabolism: Implications in lipid metabolic disorders. Genes Dis. 2021;9(1):51-61. Published 2021 Jan 28. doi:10.1016/j.gendis.2021.01.005
80	Freitas PHF, Wang Y, Yan P, et al. Genetic Diversity and Signatures of Selection for Thermal Stress in Cattle and Other Two Bos Species Adapted to Divergent Climatic Conditions. Front Genet. 2021;12:604823. Published 2021 Feb 3. doi:10.3389/fgene.2021.604823
81	Saito Y, Miranda-Rottmann S, Ruggiu M, et al. NOVA2-mediated RNA regulation is required for axonal pathfinding during development. Elife. 2016;5:e14371. Published 2016 May 25. doi:10.7554/eLife.14371
82	Ramírez CM, Goedeke L, Rotllan N, et al. MicroRNA 33 regulates glucose metabolism. Mol Cell Biol. 2013;33(15):2891-2902. doi:10.1128/MCB.00016-13
83	Taniguchi M, Nakajima I, Chikuni K, Kojima M, Awata T, Mikawa S. MicroRNA-33b downregulates the differentiation and development of porcine preadipocytes. Mol Biol Rep. 2014;41(2):1081-1090. doi:10.1007/s11033-013-2954-z
84	Zhao WS, Hu SL, Yu K, et al. Lipoprotein lipase, tissue expression and effects on genes related to fatty acid synthesis in goat mammary epithelial cells. Int J Mol Sci. 2014;15(12):22757-22771. Published 2014 Dec 9. doi:10.3390/ijms151222757
85	Liang C, Qiao L, Han Y, Liu J, Zhang J, Liu W. Regulatory Roles of SREBF1 and SREBF2 in Lipid Metabolism and Deposition in Two Chinese Representative Fat-Tailed Sheep Breeds. Animals (Basel). 2020;10(8):1317. Published 2020 Jul 30. doi:10.3390/ani10081317
86	Zhou M, Zhu Z, Sun HZ, et al. Breed dependent regulatory mechanisms of beneficial and non-beneficial fatty acid profiles in subcutaneous adipose tissue in cattle with divergent feed efficiency. Sci Rep. 2022;12(1):4612. Published 2022 Mar 17. doi:10.1038/s41598-022-08572-8
87	Huang W, Guo Y, Du W, Zhang X, Li A, Miao X. Global transcriptome analysis identifies differentially expressed genes related to lipid metabolism in Wagyu and Holstein cattle. Sci Rep. 2017;7(1):5278. Published 2017 Jul 13. doi:10.1038/s41598-017-05702-5
88	Eydivandi S, Roudbar MA, Karimi MO, Sahana G. Genomic scans for selective sweeps through haplotype homozygosity and allelic fixation in 14 indigenous sheep breeds from Middle East and South Asia. Sci Rep. 2021;11(1):2834. Published 2021 Feb 2. doi:10.1038/s41598-021-82625-2
89	Xu SS, Gao L, Shen M, Lyu F. Whole-Genome Selective Scans Detect Genes Associated With Important Phenotypic Traits in Sheep (Ovis aries). Front Genet. 2021;12:738879. Published 2021 Nov 18. doi:10.3389/fgene.2021.738879
90	Cao YH, Xu SS, Shen M, et al. Historical Introgression from Wild Relatives Enhanced Climatic Adaptation and Resistance to Pneumonia in Sheep. Mol Biol Evol. 2021;38(3):838-855. doi:10.1093/molbev/msaa236
91	Li MH, Tiirikka T, Kantanen J. A genome-wide scan study identifies a single nucleotide substitution in ASIP associated with white versus non-white coat-colour variation in sheep (Ovis aries). Heredity (Edinb). 2014;112(2):122-131. doi:10.1038/hdy.2013.83
92	Franchini LF. Genetic Mechanisms Underlying Cortical Evolution in Mammals. Front Cell Dev Biol. 2021;9:591017. Published 2021 Feb 15. doi:10.3389/fcell.2021.591017
93	Deng T, Liang A, Liang S, et al. Integrative Analysis of Transcriptome and GWAS Data to Identify the Hub Genes Associated With Milk Yield Trait in Buffalo. Front Genet. 2019;10:36. Published 2019 Feb 5. doi:10.3389/fgene.2019.00036
94	Bayat A, Iqbal S, Borredy K, et al. PRICKLE2 revisited-further evidence implicating PRICKLE2 in neurodevelopmental disorders. Eur J Hum Genet. 2021;29(8):1235-1244. doi:10.1038/s41431-021-00912-y
95	Li G, Tang J, Huang J, et al. Genome-Wide Estimates of Runs of Homozygosity, Heterozygosity, and Genetic Load in Two Chinese Indigenous Goat Breeds. Front Genet. 2022;13:774196. Published 2022 Apr 26. doi:10.3389/fgene.2022.774196
96	Lv FH, Agha S, Kantanen J, et al. Adaptations to climate-mediated selective pressures in sheep. Mol Biol Evol. 2014;31(12):3324-3343. doi:10.1093/molbev/msu264
97	Lv FH, Agha S, Kantanen J, et al. Adaptations to climate-mediated selective pressures in sheep. Mol Biol Evol. 2014;31(12):3324-3343. doi:10.1093/molbev/msu264
98	Cui X, Wang Y, Guan R, et al. Enhanced Immune Responses with Serum Proteomic Analysis of Hu Sheep to Foot-and-Mouth Disease Vaccine Emulsified in a Vegetable Oil Adjuvant. Vaccines (Basel). 2020;8(2):180. Published 2020 Apr 15. doi:10.3390/vaccines8020180
99	Kawasaki Y, Aoki Y, Magata F, et al. The effect of single nucleotide polymorphisms in the tumor necrosis factor-α gene on reproductive performance and immune function in dairy cattle. J Reprod Dev. 2014;60(3):173-178. doi:10.1262/jrd.2013-140
100	Sun X, Guo J, Li L, et al. Genetic Diversity and Selection Signatures in Jianchang Black Goats Revealed by Whole-Genome Sequencing Data. Animals (Basel). 2022;12(18):2365. Published 2022 Sep 10. doi:10.3390/ani12182365
101	Guo J, Tao H, Li P, et al. Whole-genome sequencing reveals selection signatures associated with important traits in six goat breeds. Sci Rep. 2018;8(1):10405. Published 2018 Jul 10. doi:10.1038/s41598-018-28719-w
102	Guo X, Pei J, Ding X, et al. Comparative Proteomic Analysis of Yak Follicular Fluid during Estrus. Asian-Australas J Anim Sci. 2016;29(9):1239-1246. doi:10.5713/ajas.15.0724
103	Wan X, Jing JN, Wang DF, Lv FH. Whole-genome selective scans detect genes associated with important phenotypic traits in goat (Capra hircus). Front Genet. 2023;14:1173017. Published 2023 Apr 18. doi:10.3389/fgene.2023.1173017
104	Álvarez I, Fernández I, Traoré A, Pérez-Pardal L, Menéndez-Arias NA, Goyache F. Genomic scan of selective sweeps in Djallonké (West African Dwarf) sheep shed light on adaptation to harsh environments. Sci Rep. 2020;10(1):2824. Published 2020 Feb 18. doi:10.1038/s41598-020-59839-x
105	Gu L, He Q, Xia W, et al. Integrated analysis of lncRNA and gene expression in longissimus dorsi muscle at two developmental stages of Hainan black goats. PLoS One. 2022;17(10):e0276004. Published 2022 Oct 31. doi:10.1371/journal.pone.0276004
106	Na SW, Guan LL. Understanding the role of rumen epithelial host-microbe interactions in cattle feed efficiency. Anim Nutr. 2022;10:41-53. Published 2022 Apr 16. doi:10.1016/j.aninu.2022.04.002
107	Palmer CJ, Bruckner RJ, Paulo JA, et al. Cdkal1, a type 2 diabetes susceptibility gene, regulates mitochondrial function in adipose tissue. Mol Metab. 2017;6(10):1212-1225. doi:10.1016/j.molmet.2017.07.013
108	Lv FH, Agha S, Kantanen J, et al. Adaptations to climate-mediated selective pressures in sheep. Mol Biol Evol. 2014;31(12):3324-3343. doi:10.1093/molbev/msu264
109	Kim ES, Elbeltagy AR, Aboul-Naga AM, et al. Multiple genomic signatures of selection in goats and sheep indigenous to a hot arid environment. Heredity (Edinb). 2016;116(3):255-264. doi:10.1038/hdy.2015.94
110	Manunza A, Diaz JR, Sayre BL, et al. Discovering novel clues of natural selection on four worldwide goat breeds. Sci Rep. 2023;13(1):2110. Published 2023 Feb 6. doi:10.1038/s41598-023-27490-x
111	Yurchenko AA, Deniskova TE, Yudin NS, et al. High-density genotyping reveals signatures of selection related to acclimation and economically important traits in 15 local sheep breeds from Russia. BMC Genomics. 2019;20(Suppl 3):294. Published 2019 May 8. doi:10.1186/s12864-019-5537-0
112	Passamonti MM, Somenzi E, Barbato M, et al. The Quest for Genes Involved in Adaptation to Climate Change in Ruminant Livestock. Animals (Basel). 2021;11(10):2833. Published 2021 Sep 28. doi:10.3390/ani11102833
113	Hou Y, Qi F, Bai X, et al. Genome-wide analysis reveals molecular convergence underlying domestication in 7 bird and mammals. BMC Genomics. 2020;21(1):204. Published 2020 Mar 4. doi:10.1186/s12864-020-6613-1
114	Sweet-Jones J, Lenis VP, Yurchenko AA, Yudin NS, Swain M, Larkin DM. Genotyping and Whole-Genome Resequencing of Welsh Sheep Breeds Reveal Candidate Genes and Variants for Adaptation to Local Environment and Socioeconomic Traits. Front Genet. 2021;12:612492. Published 2021 Jun 18. doi:10.3389/fgene.2021.612492
115	Jin H, Kwak SH, Yoon JW, et al. Genome-Wide Association Study on Longitudinal Change in Fasting Plasma Glucose in Korean Population. Diabetes Metab J. 2023;47(2):255-266. doi:10.4093/dmj.2021.0375
116	Mdladla K, Dzomba EF, Muchadeyi FC. Landscape genomics and pathway analysis to understand genetic adaptation of South African indigenous goat populations. Heredity (Edinb). 2018;120(4):369-378. doi:10.1038/s41437-017-0044-z
117	Liu X, Tang J, Zhang R, et al. Cold exposure induces lipid dynamics and thermogenesis in brown adipose tissue of goats. BMC Genomics. 2022;23(1):528. Published 2022 Jul 21. doi:10.1186/s12864-022-08765-5
118	Aboul-Naga AM, Alsamman AM, El Allali A, et al. Genome-wide analysis identified candidate variants and genes associated with heat stress adaptation in Egyptian sheep breeds. Front Genet. 2022;13:898522. Published 2022 Oct 3. doi:10.3389/fgene.2022.898522
119	Yang J, Li WR, Lv FH, et al. Whole-Genome Sequencing of Native Sheep Provides Insights into Rapid Adaptations to Extreme Environments. Mol Biol Evol. 2016;33(10):2576-2592. doi:10.1093/molbev/msw129
120	Vajana E, Barbato M, Colli L, et al. Combining Landscape Genomics and Ecological Modelling to Investigate Local Adaptation of Indigenous Ugandan Cattle to East Coast Fever. Front Genet. 2018;9:385. Published 2018 Oct 3. doi:10.3389/fgene.2018.00385
121	Shi L, Lv X, Liu L, et al. A post-GWAS confirming effects of PRKG1 gene on milk fatty acids in a Chinese Holstein dairy population. BMC Genet. 2019;20(1):53. Published 2019 Jul 3. doi:10.1186/s12863-019-0755-7
122	Smith JL, Wilson ML, Nilson SM, et al. Genome-wide association and genotype by environment interactions for growth traits in U.S. Red Angus cattle. BMC Genomics. 2022;23(1):517. Published 2022 Jul 16. doi:10.1186/s12864-022-08667-6
123	Linke V, Overmyer KA, Miller IJ, et al. A large-scale genome-lipid association map guides lipid identification. Nat Metab. 2020;2(10):1149-1162. doi:10.1038/s42255-020-00278-3
124	Van Wettere AJ, Leir SH, Cotton CU, et al. Early developmental phenotypes in the cystic fibrosis sheep model. FASEB Bioadv. 2022;5(1):13-26. Published 2022 Oct 31. doi:10.1096/fba.2022-00085
125	Gonçalves TM, de Almeida Regitano LC, Koltes JE, et al. Gene Co-expression Analysis Indicates Potential Pathways and Regulators of Beef Tenderness in Nellore Cattle. Front Genet. 2018;9:441. Published 2018 Oct 5. doi:10.3389/fgene.2018.00441
126	Piórkowska K, Żukowski K, Tyra M, et al. The Pituitary Transcriptional Response Related to Feed Conversion in Pigs. Genes (Basel). 2019;10(9):712. Published 2019 Sep 14. doi:10.3390/genes10090712
127	Mu T, Hu H, Feng X, et al. Screening and Conjoint Analysis of Key lncRNAs for Milk Fat Metabolism in Dairy Cows. Front Genet. 2022;13:772115. Published 2022 Feb 3. doi:10.3389/fgene.2022.772115

## Sheet: TableS7-go and kegg
TableS7. 148 go and kegg terms identified by 74candidate genes.
Category	Term	-log[10](PValue)	GeneRatio	Gene number	Gene
KEGG Pathway	hsa04270:Vascular smooth muscle contraction	6	8.1	6	BRAF|ITPR2|PRKG1|CALCRL|PLCB1|ARHGEF12
GO Biological Processes	GO:0006468:protein phosphorylation	5.1	14	10	ALK|BRAF|MAPK14|PDGFRA|TTN|UVRAG|DSTYK|STK32B|PAK5|TAF3
GO Molecular Functions	GO:0016301:kinase activity	5	12	10	ALK|BRAF|MAPK14|DLG1|PDGFRA|PRKG1|TTN|DSTYK|STK32B|PAK5
GO Molecular Functions	GO:0004672:protein kinase activity	5	14	9	ALK|BRAF|MAPK14|PDGFRA|PRKG1|TTN|DSTYK|STK32B|PAK5
KEGG Pathway	hsa04611:Platelet activation	4.9	6.8	5	MAPK14|ITPR2|PRKG1|PLCB1|ARHGEF12
KEGG Pathway	hsa04730:Long-term depression	4.8	5.4	4	BRAF|ITPR2|PRKG1|PLCB1
GO Molecular Functions	GO:0106310:protein serine kinase activity	4.5	9.5	7	BRAF|MAPK14|PRKG1|TTN|DSTYK|STK32B|PAK5
GO Molecular Functions	GO:0016773:phosphotransferase activity, alcohol group as acceptor	4.4	12	9	ALK|BRAF|MAPK14|PDGFRA|PRKG1|TTN|DSTYK|STK32B|PAK5
KEGG Pathway	hsa04540:Gap junction	4.2	5.4	4	ITPR2|PDGFRA|PRKG1|PLCB1
GO Biological Processes	GO:0007169:transmembrane receptor protein tyrosine kinase signaling pathway	4.1	9.5	7	ALK|BRAF|CHN1|MAPK14|PDGFRA|SREBF1|PLCB1
GO Molecular Functions	GO:0004674:protein serine/threonine kinase activity	4.1	9.5	7	BRAF|MAPK14|PRKG1|TTN|DSTYK|STK32B|PAK5
KEGG Pathway	hsa04621:NOD-like receptor signaling pathway	4	6.8	5	MAPK14|ITPR2|TP53BP1|SUGT1|PLCB1
KEGG Pathway	hsa04750:Inflammatory mediator regulation of TRP channels	4	5.4	4	MAPK14|ITPR2|TRPV1|PLCB1
GO Biological Processes	GO:0007610:behavior	3.9	11	8	ALK|ASIP|BRAF|TRPV1|USP2|PLCB1|PAK5|PREX2
KEGG Pathway	hsa04660:T cell receptor signaling pathway	3.9	5.4	4	MAPK14|DLG1|ICOS|PAK5
GO Biological Processes	GO:0097553:calcium ion transmembrane import into cytosol	3.8	5.4	4	ITPR2|SCN7A|TRPV1|PLCB1
GO Molecular Functions	GO:0004712:protein serine/threonine/tyrosine kinase activity	3.7	4.1	3	BRAF|MAPK14|DSTYK
KEGG Pathway	hsa05163:Human cytomegalovirus infection	3.6	5.4	5	MAPK14|ITPR2|PDGFRA|PLCB1|ARHGEF12
GO Biological Processes	GO:0045444:fat cell differentiation	3.6	6.8	4	PDGFRA|SREBF1|PLCB1|NOC3L
GO Biological Processes	GO:0034605:cellular response to heat	3.5	4.1	3	TRPV1|TFEC|ANO1
GO Biological Processes	GO:0001775:cell activation	3.4	11	8	BRAF|MAPK14|DLG1|PDGFRA|TRPV1|CCR9|PLCB1|BANK1
GO Molecular Functions	GO:0004713:protein tyrosine kinase activity	3.4	5.4	4	ALK|PDGFRA|TTN|DSTYK
GO Molecular Functions	GO:0099106:ion channel regulator activity	3.4	5.4	4	DLG1|PRKG1|TRPV1|PLCB1
GO Biological Processes	GO:0006816:calcium ion transport	3.3	5.4	5	ITPR2|SCN7A|TRPV1|CALCRL|PLCB1
GO Biological Processes	GO:0050714:positive regulation of protein secretion	3.3	6.8	4	SLC2A2|TTN|PLCB1|ANO1
GO Molecular Functions	GO:0016247:channel regulator activity	3.3	4.1	4	DLG1|PRKG1|TRPV1|PLCB1
GO Biological Processes	GO:0051209:release of sequestered calcium ion into cytosol	3.3	5.4	3	ITPR2|TRPV1|PLCB1
GO Biological Processes	GO:0051283:negative regulation of sequestering of calcium ion	3.3	4.1	3	ITPR2|TRPV1|PLCB1
GO Biological Processes	GO:0050708:regulation of protein secretion	3.2	5.4	5	SLC2A2|SREBF1|TTN|PLCB1|ANO1
GO Molecular Functions	GO:0005096:GTPase activator activity	3.2	6.8	5	CHN1|TBC1D12|PLCB1|ARHGEF12|PREX2
GO Biological Processes	GO:0003012:muscle system process	3.2	4.1	5	DLG1|PRKG1|SCN7A|TTN|TRPV1
KEGG Pathway	hsa04934:Cushing syndrome	3.2	6.8	4	BRAF|ITPR2|RBBP5|PLCB1
GO Biological Processes	GO:0050796:regulation of insulin secretion	3.2	5.4	4	SLC2A2|SREBF1|PLCB1|ANO1
KEGG Pathway	hsa04720:Long-term potentiation	3.2	6.8	3	BRAF|ITPR2|PLCB1
GO Biological Processes	GO:0007167:enzyme-linked receptor protein signaling pathway	3.1	4.1	7	ALK|BRAF|CHN1|MAPK14|PDGFRA|SREBF1|PLCB1
GO Biological Processes	GO:0048015:phosphatidylinositol-mediated signaling	3.1	9.5	3	PDGFRA|PLCB1|PREX2
GO Biological Processes	GO:0051046:regulation of secretion	3	8.1	7	BRAF|SLC2A2|SREBF1|TTN|TRPV1|PLCB1|ANO1
GO Biological Processes	GO:0099536:synaptic signaling	3	9.5	6	BRAF|DLG1|STX2|TRPV1|KIF1B|PLCB1
GO Biological Processes	GO:1903829:positive regulation of protein localization	3	4.1	6	MAPK14|DLG1|SLC2A2|TTN|PLCB1|ANO1
GO Biological Processes	GO:0051222:positive regulation of protein transport	3	6.8	5	MAPK14|SLC2A2|TTN|PLCB1|ANO1
GO Cellular Components	GO:0031965:nuclear membrane	3	8.1	5	PLCB1|SMOX|PAK5|TAF3|PRICKLE2
GO Biological Processes	GO:0051047:positive regulation of secretion	3	6.8	5	SLC2A2|TTN|TRPV1|PLCB1|ANO1
GO Biological Processes	GO:0048017:inositol lipid-mediated signaling	3	6.8	3	PDGFRA|PLCB1|PREX2
GO Biological Processes	GO:0050865:regulation of cell activation	2.9	4.1	7	BRAF|DLG1|PDGFRA|PRKG1|TP53BP1|ICOS|BANK1
GO Molecular Functions	GO:0030695:GTPase regulator activity	2.9	9.5	6	CHN1|TBC1D12|PLCB1|ARHGEF12|DENND1A|PREX2
GO Molecular Functions	GO:0060589:nucleoside-triphosphatase regulator activity	2.9	6.8	6	CHN1|TBC1D12|PLCB1|ARHGEF12|DENND1A|PREX2
GO Cellular Components	GO:0005635:nuclear envelope	2.9	5.4	6	SREBF1|PLCB1|SMOX|PAK5|TAF3|PRICKLE2
GO Biological Processes	GO:1904951:positive regulation of establishment of protein localization	2.9	8.1	5	MAPK14|SLC2A2|TTN|PLCB1|ANO1
GO Biological Processes	GO:0090276:regulation of peptide hormone secretion	2.9	5.4	4	SLC2A2|SREBF1|PLCB1|ANO1
GO Biological Processes	GO:0002791:regulation of peptide secretion	2.9	5.4	4	SLC2A2|SREBF1|PLCB1|ANO1
GO Biological Processes	GO:0007626:locomotory behavior	2.9	8.1	4	ALK|USP2|PAK5|PREX2
GO Biological Processes	GO:0090087:regulation of peptide transport	2.9	8.1	4	SLC2A2|SREBF1|PLCB1|ANO1
GO Biological Processes	GO:0032024:positive regulation of insulin secretion	2.9	5.4	3	SLC2A2|PLCB1|ANO1
GO Biological Processes	GO:0043408:regulation of MAPK cascade	2.8	6.8	7	BRAF|DLG1|PDGFRA|PLCB1|DSTYK|BANK1|PAK5
GO Biological Processes	GO:0051223:regulation of protein transport	2.8	4.1	6	MAPK14|SLC2A2|SREBF1|TTN|PLCB1|ANO1
GO Biological Processes	GO:0060537:muscle tissue development	2.8	9.5	5	MAPK14|DLG1|PDGFRA|TTN|GPCPD1
GO Biological Processes	GO:1903311:regulation of mRNA metabolic process	2.8	4.1	5	MAPK14|NOVA2|TUT4|FTO|KHDRBS2
GO Cellular Components	GO:0031253:cell projection membrane	2.8	4.1	5	DLG1|USH2A|TRPV1|TCTN3|ARL13B
KEGG Pathway	hsa05205:Proteoglycans in cancer	2.8	5.4	4	BRAF|MAPK14|ITPR2|ARHGEF12
KEGG Pathway	hsa04015:Rap1 signaling pathway	2.8	6.8	4	BRAF|MAPK14|PDGFRA|PLCB1
GO Cellular Components	GO:0016591:RNA polymerase II, holoenzyme	2.8	8.1	3	ATXN7|MMS19|TAF3
KEGG Pathway	hsa04912:GnRH signaling pathway	2.8	6.8	3	MAPK14|ITPR2|PLCB1
KEGG Pathway	hsa04970:Salivary secretion	2.8	5.4	3	ITPR2|PRKG1|PLCB1
GO Biological Processes	GO:0043549:regulation of kinase activity	2.7	4.1	7	ALK|DLG1|PDGFRA|TTN|UVRAG|MAPRE3|DSTYK
GO Biological Processes	GO:0010817:regulation of hormone levels	2.7	5.4	6	GFI1|PDGFRA|SLC2A2|SREBF1|PLCB1|ANO1
GO Biological Processes	GO:0070201:regulation of establishment of protein localization	2.7	9.5	6	MAPK14|SLC2A2|SREBF1|TTN|PLCB1|ANO1
GO Biological Processes	GO:0070588:calcium ion transmembrane transport	2.7	8.1	4	ITPR2|SCN7A|TRPV1|PLCB1
GO Biological Processes	GO:0009408:response to heat	2.7	4.1	3	TRPV1|TFEC|ANO1
KEGG Pathway	hsa04625:C-type lectin receptor signaling pathway	2.7	8.1	3	MAPK14|ITPR2|ARHGEF12
GO Cellular Components	GO:0098793:presynapse	2.6	4.1	6	BRAF|STX2|USH2A|KIF1B|ANO1|DENND1A
GO Biological Processes	GO:1903530:regulation of secretion by cell	2.6	5.4	6	BRAF|SLC2A2|SREBF1|TTN|PLCB1|ANO1
GO Biological Processes	GO:1902074:response to salt	2.6	4.1	5	BRAF|TTN|TRPV1|PLCB1|ARL13B
GO Biological Processes	GO:0050866:negative regulation of cell activation	2.6	4.1	4	DLG1|PDGFRA|PRKG1|BANK1
KEGG Pathway	hsa04810:Regulation of actin cytoskeleton	2.6	5.4	4	BRAF|PDGFRA|ARHGEF12|PAK5
GO Biological Processes	GO:0006936:muscle contraction	2.6	6.8	4	DLG1|SCN7A|TTN|TRPV1
KEGG Pathway	hsa04928:Parathyroid hormone synthesis, secretion and action	2.6	4.1	3	BRAF|ITPR2|PLCB1
GO Biological Processes	GO:0090277:positive regulation of peptide hormone secretion	2.6	5.4	3	SLC2A2|PLCB1|ANO1
KEGG Pathway	hsa04922:Glucagon signaling pathway	2.6	8.1	3	ITPR2|SLC2A2|PLCB1
GO Biological Processes	GO:0002793:positive regulation of peptide secretion	2.6	4.1	3	SLC2A2|PLCB1|ANO1
KEGG Pathway	hsa04724:Glutamatergic synapse	2.6	4.1	3	GRM8|ITPR2|PLCB1
GO Cellular Components	GO:0055029:nuclear DNA-directed RNA polymerase complex	2.6	8.1	3	ATXN7|MMS19|TAF3
GO Biological Processes	GO:0042327:positive regulation of phosphorylation	2.5	9.5	7	ALK|BRAF|DLG1|PDGFRA|MAPRE3|DSTYK|BANK1
GO Biological Processes	GO:0009725:response to hormone	2.5	4.1	7	ASIP|MAPK14|RBBP5|SREBF1|TRPV1|PLCB1|MMS19
GO Biological Processes	GO:0044057:regulation of system process	2.5	4.1	6	DLG1|PRKG1|SREBF1|TRPV1|CALCRL|FTO
GO Biological Processes	GO:0071417:cellular response to organonitrogen compound	2.5	6.8	6	ITPR2|PDGFRA|SREBF1|TRPV1|PLCB1|ANO1
GO Biological Processes	GO:0032989:cellular component morphogenesis	2.5	4.1	6	CHN1|PDGFRA|PRKG1|TTN|ANO1|PREX2
GO Molecular Functions	GO:0008134:transcription factor binding	2.5	4.1	6	MAPK14|HOXC13|SREBF1|TP53BP1|MMS19|TAF3
GO Cellular Components	GO:0016324:apical plasma membrane	2.5	9.5	5	DLG1|SLC2A2|USH2A|DSTYK|ANO1
GO Biological Processes	GO:0007268:chemical synaptic transmission	2.5	5.4	5	BRAF|DLG1|STX2|TRPV1|KIF1B
GO Biological Processes	GO:0098916:anterograde trans-synaptic signaling	2.5	8.1	5	BRAF|DLG1|STX2|TRPV1|KIF1B
GO Biological Processes	GO:0046883:regulation of hormone secretion	2.5	4.1	4	SLC2A2|SREBF1|PLCB1|ANO1
GO Biological Processes	GO:0031032:actomyosin structure organization	2.5	4.1	3	BRAF|PDGFRA|TTN
KEGG Pathway	hsa04726:Serotonergic synapse	2.5	8.1	3	BRAF|ITPR2|PLCB1
GO Cellular Components	GO:0000428:DNA-directed RNA polymerase complex	2.5	6.8	3	ATXN7|MMS19|TAF3
GO Biological Processes	GO:0045833:negative regulation of lipid metabolic process	2.5	6.8	3	ALK|GFI1|SREBF1
KEGG Pathway	hsa04935:Growth hormone synthesis, secretion and action	2.5	8.1	3	MAPK14|ITPR2|PLCB1
GO Cellular Components	GO:0030880:RNA polymerase complex	2.5	8.1	3	ATXN7|MMS19|TAF3
GO Molecular Functions	GO:0008047:enzyme activator activity	2.4	4.1	6	ALK|CHN1|TBC1D12|PLCB1|ARHGEF12|PREX2
GO Biological Processes	GO:0099537:trans-synaptic signaling	2.4	4.1	5	BRAF|DLG1|STX2|TRPV1|KIF1B
GO Biological Processes	GO:0033674:positive regulation of kinase activity	2.4	6.8	5	ALK|DLG1|PDGFRA|MAPRE3|DSTYK
GO Molecular Functions	GO:0005262:calcium channel activity	2.4	6.8	3	ITPR2|SCN7A|TRPV1
GO Biological Processes	GO:0046683:response to organophosphorus	2.4	4.1	3	ITPR2|SREBF1|TRPV1
KEGG Pathway	hsa04728:Dopaminergic synapse	2.4	4.1	3	MAPK14|ITPR2|PLCB1
GO Biological Processes	GO:0009581:detection of external stimulus	2.4	8.1	3	TTN|TRPV1|ANO1
GO Biological Processes	GO:1901699:cellular response to nitrogen compound	2.3	4.1	6	ITPR2|PDGFRA|SREBF1|TRPV1|PLCB1|ANO1
GO Biological Processes	GO:0016071:mRNA metabolic process	2.3	8.1	6	NOVA2|SREBF1|TUT4|MTPAP|TAF3|KHDRBS2
GO Biological Processes	GO:0000902:cell morphogenesis	2.3	4.1	6	CHN1|MAPK14|PRKG1|ANO1|PREX2|ARL13B
GO Biological Processes	GO:0010975:regulation of neuron projection development	2.3	5.4	5	ALK|BRAF|CHN1|GFI1|NOVA2
GO Biological Processes	GO:1901652:response to peptide	2.3	4.1	5	MAPK14|SREBF1|TRPV1|PLCB1|ANO1
GO Cellular Components	GO:0045177:apical part of cell	2.3	5.4	5	DLG1|SLC2A2|USH2A|DSTYK|ANO1
GO Molecular Functions	GO:0035091:phosphatidylinositol binding	2.3	6.8	4	ITPR2|TRPV1|PLCB1|DENND1A
GO Biological Processes	GO:0048511:rhythmic process	2.3	8.1	4	PDGFRA|SREBF1|USP2|ENOX1
GO Biological Processes	GO:0006650:glycerophospholipid metabolic process	2.3	8.1	4	UVRAG|PLCB1|GPCPD1|CWH43
GO Biological Processes	GO:1903532:positive regulation of secretion by cell	2.3	5.4	4	SLC2A2|TTN|PLCB1|ANO1
GO Biological Processes	GO:0009582:detection of abiotic stimulus	2.3	4.1	3	TTN|TRPV1|ANO1
GO Biological Processes	GO:0051282:regulation of sequestering of calcium ion	2.3	4.1	3	ITPR2|TRPV1|PLCB1
GO Biological Processes	GO:0046887:positive regulation of hormone secretion	2.3	6.8	3	SLC2A2|PLCB1|ANO1
GO Biological Processes	GO:0014074:response to purine-containing compound	2.3	4.1	3	ITPR2|SREBF1|TRPV1
GO Biological Processes	GO:0030534:adult behavior	2.3	6.8	3	ALK|ASIP|PREX2
GO Molecular Functions	GO:0015085:calcium ion transmembrane transporter activity	2.3	5.4	3	ITPR2|SCN7A|TRPV1
GO Biological Processes	GO:0051056:regulation of small GTPase mediated signal transduction	2.2	4.1	4	CHN1|ARHGEF12|DENND1A|PREX2
GO Cellular Components	GO:0061695:transferase complex, transferring phosphorus-containing groups	2.2	4.1	4	ATXN7|UVRAG|MMS19|TAF3
GO Biological Processes	GO:0007517:muscle organ development	2.2	4.1	4	MAPK14|TTN|USP2|GPCPD1
KEGG Pathway	hsa04723:Retrograde endocannabinoid signaling	2.2	5.4	3	MAPK14|ITPR2|PLCB1
KEGG Pathway	hsa04072:Phospholipase D signaling pathway	2.2	4.1	3	GRM8|PDGFRA|PLCB1
GO Biological Processes	GO:0046488:phosphatidylinositol metabolic process	2.2	4.1	3	UVRAG|PLCB1|CWH43
GO Biological Processes	GO:0007612:learning	2.2	5.4	3	BRAF|PLCB1|PAK5
KEGG Pathway	hsa04261:Adrenergic signaling in cardiomyocytes	2.2	5.4	3	MAPK14|SCN7A|PLCB1
GO Biological Processes	GO:0031329:regulation of cellular catabolic process	2.1	8.1	6	MAPK14|PAFAH1B2|SREBF1|UVRAG|TUT4|FTO
GO Biological Processes	GO:0080135:regulation of cellular response to stress	2.1	6.8	6	BRAF|DLG1|ATXN7|TP53BP1|PLCB1|MMS19
GO Biological Processes	GO:0018193:peptidyl-amino acid modification	2.1	8.1	6	ALK|MAPK14|PDGFRA|RBBP5|ATXN7|STK32B
GO Biological Processes	GO:0043410:positive regulation of MAPK cascade	2.1	4.1	5	BRAF|PDGFRA|PLCB1|DSTYK|BANK1
GO Biological Processes	GO:0051249:regulation of lymphocyte activation	2.1	5.4	5	BRAF|DLG1|TP53BP1|ICOS|BANK1
GO Biological Processes	GO:0061061:muscle structure development	2.1	6.8	5	MAPK14|PDGFRA|TTN|USP2|GPCPD1
GO Biological Processes	GO:0051493:regulation of cytoskeleton organization	2.1	6.8	5	BRAF|DLG1|PDGFRA|ATXN7|MAPRE3
GO Biological Processes	GO:0070372:regulation of ERK1 and ERK2 cascade	2.1	4.1	4	BRAF|DLG1|PDGFRA|DSTYK
GO Molecular Functions	GO:0022839:monoatomic ion gated channel activity	2.1	5.4	4	ITPR2|SCN7A|TRPV1|ANO1
GO Molecular Functions	GO:0022836:gated channel activity	2.1	5.4	4	ITPR2|SCN7A|TRPV1|ANO1
GO Molecular Functions	GO:0005261:monoatomic cation channel activity	2.1	4.1	4	ITPR2|SCN7A|TRPV1|ANO1
GO Biological Processes	GO:0007051:spindle organization	2.1	4.1	3	DLG1|UVRAG|MAPRE3
KEGG Pathway	hsa04022:cGMP-PKG signaling pathway	2.1	8.1	3	ITPR2|PRKG1|PLCB1
GO Biological Processes	GO:0006937:regulation of muscle contraction	2.1	5.4	3	DLG1|PRKG1|CALCRL
GO Biological Processes	GO:0009266:response to temperature stimulus	2.1	4.1	3	TRPV1|TFEC|ANO1
GO Biological Processes	GO:1903034:regulation of response to wounding	2.1	6.8	3	BRAF|PDGFRA|PRKG1
GO Biological Processes	GO:0051347:positive regulation of transferase activity	2	5.4	5	ALK|DLG1|PDGFRA|MAPRE3|DSTYK
GO Biological Processes	GO:0046903:secretion	2	6.8	5	BRAF|STX2|SREBF1|TRPV1|ANO1
KEGG Pathway	hsa05200:Pathways in cancer	2	6.8	5	ALK|BRAF|PDGFRA|PLCB1|ARHGEF12
GO Biological Processes	GO:0007059:chromosome segregation	2	6.8	4	TTN|UVRAG|MAPRE3|MMS19
